# Supplementary material for: Breeding for delayed bolting decelerated the circadian clock in cultivated lettuce
Source: New Phytol. 2025 Aug 21;248(4):1892–902. doi: 10.1111/nph.70489 (PMC12529022; doi:10.1111/nph.70489)
Supplement: Supplementary file 2 — Table S1 Accessions used in this study with publicly available data from the CGN. Table S2 Circadian clock data of 236 accessions. Table S3 Developmental traits and circadian clock period of 132 Lactuca sativa accessions used for genome‐wide association analyses. Table S4 Circadian clock period, bolting time, inflorescence emergence and flowering time by culture type (2a) and crop type (2b). Table S5 Identified lead variants from the GWAS results. Table S6 Candidate genes associated with developmental traits and circadian clock. Table S7 Significant variants from the GWAS results using three different algorithms for confirmation. Table S8 Phased PHYC lettuce haplotypes in our collection (n = 445). Please note: Wiley is not responsible for the content or functionality of any Supporting Information supplied by the authors. Any queries (other than missing material) should be directed to the New Phytologist Central Office. [file NPH-248-1892-s002.xlsx]

## Sheet: Note
New Phytologist Supporting Information
Article title: 'Breeding for Delayed Bolting Decelerated the Circadian Clock in Cultivated Lettuce'
Authors: Cèlia Anton-Sales, Esther S.van den Bergh, Alejandro Thérèse-Navarro, Edouard Severing, Daniel Moñino-López, Joseph Di Palma, Marcel Proveniers, C. Robertson McClung, Marieke Jeuken, Guusje Bonnema.
Article acceptance date: 30 July 2025

## Sheet: TableS1
Supplementary Table 1. Accessions used in this study with publicly available data from the CGN (Wei et al, 2021).
TKI	Sample Code	Institute	Accession	Species	Population type	Country	Year	Name	Secondary name	Crop type	Cultivar type	Cultivation	Culture (Rodenburg, C.M., 1960)	Cultivation by Name	Characteristics	URL	DOI	Flowering time CGN
TKI-001	s001	CGN	CGN04496	L. sativa	Cultivar	NLD	1971	Ardente		Butterhead	Ardente	Indoor				http://cgngenis.wur.nl/AccessionDetails.aspx?acnumber=CGN04496	10.18730/182F6	123
TKI-002	s002	CGN	CGN04528	L. sativa	Cultivar	FRA	1950	Blonde du Prieure	Beurre a Grosse Pomme; Blonde Paresseuse de Stuttgart; Mammoth	Butterhead	Blonde du Prieure		Spring,Summer,Autumm			http://cgngenis.wur.nl/AccessionDetails.aspx?acnumber=CGN04528	10.18730/17W0N	116
TKI-003	s003	CGN	CGN04536	L. sativa	Cultivar	FRA	1847	Brune d'Hiver		Butterhead	Brune d'Hiver		Winter			http://cgngenis.wur.nl/AccessionDetails.aspx?acnumber=CGN04536	10.18730/17W6V	95
TKI-004	s004	CGN	CGN04574	L. sativa	Cultivar	FRA	1926	Du Bon Jardinier		Butterhead	Du Bon Jardinier					http://cgngenis.wur.nl/AccessionDetails.aspx?acnumber=CGN04574	10.18730/17WR8	116
TKI-006	s005	CGN	CGN04613	L. sativa	Cultivar	BEL	1947	Hilde		Butterhead	Hilde	Outdoor	Summer			http://cgngenis.wur.nl/AccessionDetails.aspx?acnumber=CGN04613	10.18730/17XH~	111
TKI-007	s006	CGN	CGN04614	L. sativa	Cultivar	NLD		Hilds 1251	NZ 1251	Butterhead	Trotzkopf Gelber		Summer			http://cgngenis.wur.nl/AccessionDetails.aspx?acnumber=CGN04614	10.18730/18AD1	95
TKI-008	s007	CGN	CGN04618	L. sativa	Cultivar	DEU	1870	Hohlblattriger Butter		Butterhead	Hohlblattriger Butter		Spring			http://cgngenis.wur.nl/AccessionDetails.aspx?acnumber=CGN04618	10.18730/188SQ	102
TKI-009	s008	CGN	CGN04713	L. sativa	Cultivar	FRA	1960	Patience		Butterhead	Patience		Summer			http://cgngenis.wur.nl/AccessionDetails.aspx?acnumber=CGN04713	10.18730/17YT0	130
TKI-011	s009	CGN	CGN04818	L. sativa	Cultivar	FRA	1902	Reine de Mai	Maikonig; May King; Spring Beauty	Butterhead	Maikonig		Spring,Summer,Autumm			http://cgngenis.wur.nl/AccessionDetails.aspx?acnumber=CGN04818	10.18730/17ZCJ	102
TKI-013	s010	CGN	CGN04828	L. sativa	Cultivar	FRA	1842	Rougette du Midi a Graine Noire	Rougette de Montpellier; Reddisch Montpellier; Rotlich Montpellier	Butterhead	Rougette du Midi a Graine Noire		Winter			http://cgngenis.wur.nl/AccessionDetails.aspx?acnumber=CGN04828	10.18730/17ZMT	88
TKI-014	s011	CGN	CGN04888	L. sativa	Cultivar	USA		Wayahead		Butterhead	Trotzkopf Gelber		Summer			http://cgngenis.wur.nl/AccessionDetails.aspx?acnumber=CGN04888	10.18730/180RS	111
TKI-016	s012	CGN	CGN04895	L. sativa	Cultivar	NLD	1939	Zomerkoning	Kagraner Sommer	Butterhead	Kagraner Sommer	Outdoor	Summer			http://cgngenis.wur.nl/AccessionDetails.aspx?acnumber=CGN04895	10.18730/180VW	137
TKI-017	s013	CGN	CGN05121	L. sativa	Cultivar	NLD	1976	Brenado	2052/76	Butterhead	Brenado	Indoor				http://cgngenis.wur.nl/AccessionDetails.aspx?acnumber=CGN05121	10.18730/17FM*	130
TKI-018	NaN	CGN	CGN05136	L. sativa	Cultivar	NLD	1977	Tardisix	E 3245	Butterhead	Tardisix	Indoor				http://cgngenis.wur.nl/AccessionDetails.aspx?acnumber=CGN05136	10.18730/17GXU	123
TKI-019	s014	CGN	CGN05140	L. sativa	Cultivar	FRA	1975	Capitan	541	Butterhead	Capitan	Outdoor			Bremia differential S9 (Dm gene 11)	http://cgngenis.wur.nl/AccessionDetails.aspx?acnumber=CGN05140	10.18730/17WD$	111
TKI-020	s015	CGN	CGN05163	L. sativa	Cultivar	NLD	1962	Amplus '63		Butterhead	Type 39	Indoor			Some tolerance to CMV	http://cgngenis.wur.nl/AccessionDetails.aspx?acnumber=CGN05163	10.18730/17FCR	111
TKI-021	s016	CGN	CGN05175	L. sativa	Cultivar	FRA	1900	Blonde du Cazard race Reine de Juillet	White Marvel of Cazard July Queen; Cazard Festkopfiger Julikonig	Butterhead	Cazard		Summer			http://cgngenis.wur.nl/AccessionDetails.aspx?acnumber=CGN05175	10.18730/17VZM	130
TKI-022	s017	CGN	CGN05201	L. sativa	Cultivar	NLD	1970	Larganda		Butterhead	Larganda	Indoor				http://cgngenis.wur.nl/AccessionDetails.aspx?acnumber=CGN05201	10.18730/17G07	102
TKI-023	s018	CGN	CGN05246	L. sativa	Cultivar	DNK		Stenhoved		Butterhead	Gotte Jaune d'Or	Indoor	Spring,Autumm			http://cgngenis.wur.nl/AccessionDetails.aspx?acnumber=CGN05246	10.18730/17ZV~	123
TKI-024	s019	CGN	CGN05257	L. sativa	Cultivar	NLD	1914	Wonder van Voorburg		Butterhead	Sans Rivale a Graine Noire	Outdoor	Autumm			http://cgngenis.wur.nl/AccessionDetails.aspx?acnumber=CGN05257	10.18730/17H35	111
TKI-025	s020	CGN	CGN05281	L. sativa	Cultivar	NLD	1972	Troppo		Butterhead	Troppo	Indoor				http://cgngenis.wur.nl/AccessionDetails.aspx?acnumber=CGN05281	10.18730/18290	116
TKI-026	s021	CGN	CGN05813	L. sativa	Cultivar	GBR		Dandie		Butterhead					Bremia differential S3 (Dm gene 3)	http://cgngenis.wur.nl/AccessionDetails.aspx?acnumber=CGN05813	10.18730/17WFU	111
TKI-027	s022	CGN	CGN05957	L. sativa	Research line	SWE		SVALOF 64257-1		Butterhead		Indoor				http://cgngenis.wur.nl/AccessionDetails.aspx?acnumber=CGN05957	10.18730/18CT4	102
TKI-028	s023	CGN	CGN05959	L. sativa	Research line	SWE		SVALOF 67955-5		Butterhead	Hilde	Outdoor	Summer			http://cgngenis.wur.nl/AccessionDetails.aspx?acnumber=CGN05959	10.18730/18CW6	123
TKI-029	s024	CGN	CGN05972	L. sativa	Cultivar	DEU		Rudolfs Liebling	TAPRCA VII-10-70	Butterhead	Rudolfs Liebling					http://cgngenis.wur.nl/AccessionDetails.aspx?acnumber=CGN05972	10.18730/18BT9	116
TKI-030	s025	CGN	CGN06009	L. sativa	Cultivar	FRA	1854	Grosse Blonde Paresseuse		Butterhead	Grosse Blonde Paresseuse		Summer			http://cgngenis.wur.nl/AccessionDetails.aspx?acnumber=CGN06009	10.18730/1AGKV	123
TKI-031	s026	CGN	CGN06012	L. sativa	Cultivar	NLD	1970	Ostinata	1061	Butterhead	Ostinata	Indoor				http://cgngenis.wur.nl/AccessionDetails.aspx?acnumber=CGN06012	10.18730/1AGMW	144
TKI-032	s027	CGN	CGN09328	L. sativa	Cultivar	FRA	1856	Blonde d'Ete	Laitue Royale; All the Year Round; Royal Summer; Prinzenkopf Grosser Gelber	Butterhead	Blonde d'Ete		Summer			http://cgngenis.wur.nl/AccessionDetails.aspx?acnumber=CGN09328	10.18730/17VYK	123
TKI-033	s028	CGN	CGN09337	L. sativa	Cultivar	SUN	1954	Moskovskij Parnikovyj	LAC 56/72	Butterhead	Cazard		Summer		Grows well under low light conditions	http://cgngenis.wur.nl/AccessionDetails.aspx?acnumber=CGN09337	10.18730/17YHW	95
TKI-034	s029	CGN	CGN09340	L. sativa	Cultivar	URY		Semi-Morada		Butterhead	Semi-Morada					http://cgngenis.wur.nl/AccessionDetails.aspx?acnumber=CGN09340	10.18730/17ZRY	116
TKI-035	s030	CGN	CGN09341	L. sativa	Cultivar	GBR	1833	Tom Thumb		Butterhead	Tom Thumb		Spring			http://cgngenis.wur.nl/AccessionDetails.aspx?acnumber=CGN09341	10.18730/18023	116
TKI-036	s031	CGN	CGN09380	L. sativa	Cultivar	NLD	1974	Sabine	741455	Butterhead	Sabine	Outdoor			Bremia differential S6 (Dm gene 6)	http://cgngenis.wur.nl/AccessionDetails.aspx?acnumber=CGN09380	10.18730/1BSWG	116
TKI-037	s032	CGN	CGN10910	L. sativa		SRB	1972	Trgoviska	PI 379354	Butterhead						http://cgngenis.wur.nl/AccessionDetails.aspx?acnumber=CGN10910	10.18730/1AKQG	102
TKI-038	s033	CGN	CGN10945	L. sativa	Cultivar	FRA		Amandine		Butterhead	Amandine					http://cgngenis.wur.nl/AccessionDetails.aspx?acnumber=CGN10945	10.18730/1BT0M	111
TKI-039	s034	CGN	CGN10961	L. sativa	Cultivar	NLD	1980	Toupie		Butterhead	Toupie	Indoor				http://cgngenis.wur.nl/AccessionDetails.aspx?acnumber=CGN10961	10.18730/1BVP0	105
TKI-040	s035	CGN	CGN10965	L. sativa	Cultivar	NLD	1977	Winalda		Butterhead	Winalda	Indoor			Fasciation	http://cgngenis.wur.nl/AccessionDetails.aspx?acnumber=CGN10965	10.18730/1BVZ9	137
TKI-041	s036	CGN	CGN10966	L. sativa	Cultivar	NLD	1982	Mariska	1364-80	Butterhead		Outdoor			Bremia differential S20 (Dm gene 18)	http://cgngenis.wur.nl/AccessionDetails.aspx?acnumber=CGN10966	10.18730/1BWTU	116
TKI-042	s037	CGN	CGN11338	L. sativa	Research line			UCDM2		Butterhead	Viktoria		Summer		Bremia differential S2 (Dm gene 2)	http://cgngenis.wur.nl/AccessionDetails.aspx?acnumber=CGN11338	10.18730/1BSRC	105
TKI-043	s038	CGN	CGN11340	L. sativa	Research line			UCDM14		Butterhead	Passion Blonde a Graine Blanche		Winter		Bremia differential S12 (Dm gene 14)	http://cgngenis.wur.nl/AccessionDetails.aspx?acnumber=CGN11340	10.18730/1BSTE	102
TKI-044	s039	CGN	CGN11355	L. sativa	Cultivar	NLD		Breno		Butterhead	Hilde		Summer			http://cgngenis.wur.nl/AccessionDetails.aspx?acnumber=CGN11355	10.18730/1BTM3	130
TKI-045	s040	CGN	CGN11364	L. sativa	Cultivar	FRA	1952	Kinemontepas		Butterhead	Kinemontepas		Summer,Autumm			http://cgngenis.wur.nl/AccessionDetails.aspx?acnumber=CGN11364	10.18730/1BV1G	137
TKI-046	s041	CGN	CGN11374	L. sativa	Cultivar	NLD	1976	Tina		Butterhead	Kagraner Sommer		Summer			http://cgngenis.wur.nl/AccessionDetails.aspx?acnumber=CGN11374	10.18730/1BVNU	123
TKI-047	s042	CGN	CGN11379	L. sativa	Cultivar	NLD	1976	Virex		Butterhead	Virex				Resistant to LMV/LS1	http://cgngenis.wur.nl/AccessionDetails.aspx?acnumber=CGN11379	10.18730/1BVY8	111
TKI-048	s043	CGN	CGN11403	L. sativa	Research line	GBR		Line 4/57/D		Butterhead					Bremia differential S4 (Dm gene 4)	http://cgngenis.wur.nl/AccessionDetails.aspx?acnumber=CGN11403	10.18730/1BWS=	125
TKI-049	s044	CGN	CGN11424	L. sativa	Cultivar	CZE		Teplicky	Krajovy od Olomouce	Butterhead	Gotte	Indoor	Spring,Winter			http://cgngenis.wur.nl/AccessionDetails.aspx?acnumber=CGN11424	10.18730/1CRQ4	111
TKI-050	s045	CGN	CGN11432	L. sativa	Cultivar	FRA	1880	Bourguignonne 9A		Butterhead	Grosse Blonde d'Hiver Bourguignonne		Winter		Line with a different Bremia resistance (see CGN11433)	http://cgngenis.wur.nl/AccessionDetails.aspx?acnumber=CGN11432	10.18730/1CRZC	102
TKI-051	s046	CGN	CGN13314	L. sativa	Cultivar	DEU	1957	Fruhlingsgruss		Butterhead	Fruhlingsgruss		Spring			http://cgngenis.wur.nl/AccessionDetails.aspx?acnumber=CGN13314	10.18730/1CRAW	102
TKI-053	s047	CGN	CGN14626	L. sativa	Cultivar	FRA	1979	Augusta		Butterhead	Augusta			Summer		http://cgngenis.wur.nl/AccessionDetails.aspx?acnumber=CGN14626	10.18730/1E25=	130
TKI-054	s048	CGN	CGN14635	L. sativa	Cultivar	NLD	1984	Dabora	NUN3664	Butterhead	Hilde	Outdoor	Summer			http://cgngenis.wur.nl/AccessionDetails.aspx?acnumber=CGN14635	10.18730/1E2C5	123
TKI-055	s049	CGN	CGN14640	L. sativa	Cultivar	GBR	1974	Diana		Butterhead	Sans Rivale a Graine Blanche		Spring,Summer,Autumm			http://cgngenis.wur.nl/AccessionDetails.aspx?acnumber=CGN14640	10.18730/1E49X	123
TKI-056	s050	CGN	CGN14681	L. sativa	Cultivar	FRA	1985	Perlane		Butterhead	Perlane					http://cgngenis.wur.nl/AccessionDetails.aspx?acnumber=CGN14681	10.18730/1H1CB	116
TKI-057	s051	CGN	CGN16217	L. sativa	Cultivar	NLD	1983	Tasman	F 434-3	Butterhead	Tasman	Indoor				http://cgngenis.wur.nl/AccessionDetails.aspx?acnumber=CGN16217	10.18730/1E2E7	111
TKI-058	s052	CGN	CGN16256	L. sativa	Cultivar	USA		Florida 70202		Butterhead	Florida					http://cgngenis.wur.nl/AccessionDetails.aspx?acnumber=CGN16256	10.18730/1E5V5	123
TKI-059	s053	CGN	CGN16264	L. sativa	Landrace	HRV	1989	Domaca Salata		Butterhead	Domaca Salata					http://cgngenis.wur.nl/AccessionDetails.aspx?acnumber=CGN16264	10.18730/1H176	95
TKI-062	s054	CGN	CGN19067	L. sativa	Cultivar	DEU		Wintra		Butterhead	Wintra	Indoor		Winter		http://cgngenis.wur.nl/AccessionDetails.aspx?acnumber=CGN19067	10.18730/1JHV8	95
TKI-063	s055	CGN	CGN20139	L. sativa	Cultivar	NLD	1995	Titan	S 3681	Butterhead	Hilde	Outdoor	Summer			http://cgngenis.wur.nl/AccessionDetails.aspx?acnumber=CGN20139	10.18730/1NSFZ	123
TKI-064	s056	CGN	CGN20716	L. sativa	Cultivar	NLD	1994	Ninja	S 3114	Butterhead		Indoor			Bremia differential S17 (Dm gene 36)	http://cgngenis.wur.nl/AccessionDetails.aspx?acnumber=CGN20716	10.18730/1PB33	88
TKI-065	s057	CGN	CGN24530	L. sativa	Cultivar	NLD	1994	Discovery	RZ42-53	Butterhead	Karlo	Indoor			Bremia differential S18 (Dm gene 37)	http://cgngenis.wur.nl/AccessionDetails.aspx?acnumber=CGN24530	10.18730/10Z7Q	123
TKI-066	s058	CGN	CGN24542	L. sativa	Cultivar	NLD	1994	Libusa	RZ43-80	Butterhead	Milan	Outdoor				http://cgngenis.wur.nl/AccessionDetails.aspx?acnumber=CGN24542	10.18730/10ZQ2	123
TKI-067	s059	CGN	CGN24683	L. sativa	Cultivar	NLD	2002	Rosetta	Nun 3014 LT	Butterhead		Indoor			Bremia resistance	http://cgngenis.wur.nl/AccessionDetails.aspx?acnumber=CGN24683	10.18730/1100B	105
TKI-068	s060	CGN	CGN04495	L. sativa	Cultivar	USA		Anuenue		Crisp	Anuenue					http://cgngenis.wur.nl/AccessionDetails.aspx?acnumber=CGN04495	10.18730/182G7	154
TKI-069	s061	CGN	CGN04508	L. sativa	Cultivar	GBR		Avoncrisp		Crisp	Batavia Chou de Naples	Outdoor	Spring,Summer,Autumm	Summer	Aphid resistant	http://cgngenis.wur.nl/AccessionDetails.aspx?acnumber=CGN04508	10.18730/18DQ~	123
TKI-070	s062	CGN	CGN04542	L. sativa	Cultivar	USA	1971	Calicel		Crisp	Calmar					http://cgngenis.wur.nl/AccessionDetails.aspx?acnumber=CGN04542	10.18730/1832S	130
TKI-071	s063	CGN	CGN04581	L. sativa	Cultivar	FRA	1883	Frisee de Beauregard	Reine des Glaces a Graine Noire	Crisp	Batavia de Beauregard		Spring,Summer,Autumm			http://cgngenis.wur.nl/AccessionDetails.aspx?acnumber=CGN04581	10.18730/183B$	116
TKI-072	s064	CGN	CGN04647	L. sativa	Cultivar	AUT		Laibacher Eis		Crisp	Batavia Blonde a Bord Rouge	Outdoor	Spring,Summer			http://cgngenis.wur.nl/AccessionDetails.aspx?acnumber=CGN04647	10.18730/1843N	111
TKI-073	s065	CGN	CGN04709	L. sativa	Cultivar	USA		Oswego		Crisp	Ithaca					http://cgngenis.wur.nl/AccessionDetails.aspx?acnumber=CGN04709	10.18730/184E*	165
TKI-074	s066	CGN	CGN04868	L. sativa	Cultivar	USA	1968	Valtemp		Crisp	Valtemp					http://cgngenis.wur.nl/AccessionDetails.aspx?acnumber=CGN04868	10.18730/184K0	137
TKI-075	s067	CGN	CGN04986	L. sativa	Cultivar	USA	1941	Great Lakes 659		Crisp	Great Lakes	Outdoor	Summer			http://cgngenis.wur.nl/AccessionDetails.aspx?acnumber=CGN04986	10.18730/183M6	123
TKI-076	s068	CGN	CGN05169	L. sativa	Cultivar	ARG		Batavia Hanson Elite		Crisp	Batavia Doree de Printemps			Spring		http://cgngenis.wur.nl/AccessionDetails.aspx?acnumber=CGN05169	10.18730/182SG	123
TKI-077	s069	CGN	CGN05170	L. sativa	Cultivar	FRA	1924	Batavia la Brillante	Batavian la Brillante; Montree la Brillante	Crisp	Batavia la Brillante		Spring,Summer,Autumm		Partially resistant to Big-vein virus	http://cgngenis.wur.nl/AccessionDetails.aspx?acnumber=CGN05170	10.18730/182TH	137
TKI-078	s070	CGN	CGN05182	L. sativa	Cultivar	USA	1941	Great Lakes		Crisp	Great Lakes	Outdoor	Summer			http://cgngenis.wur.nl/AccessionDetails.aspx?acnumber=CGN05182	10.18730/183F1	123
TKI-079	s071	CGN	CGN05253	L. sativa	Cultivar	USA	1959	Vanguard		Crisp	Vanguard					http://cgngenis.wur.nl/AccessionDetails.aspx?acnumber=CGN05253	10.18730/184N2	137
TKI-080	s072	CGN	CGN05862	L. sativa	Cultivar	USA	1895	Mignonette		Crisp	Mignonette		Subtropical			http://cgngenis.wur.nl/AccessionDetails.aspx?acnumber=CGN05862	10.18730/184AW	111
TKI-081	s073	CGN	CGN09381	L. sativa	Cultivar	FRA	1955	Batavia Gloire du Dauphine		Crisp	Batavia Gloire du Dauphine		Summer		Flowers fringing	http://cgngenis.wur.nl/AccessionDetails.aspx?acnumber=CGN09381	10.18730/1BT5S	111
TKI-082	s074	CGN	CGN10976	L. sativa		CHN		San-Ye-Sheng-Cai	TAPRCA VII-10-104 Crisp	Crisp	Batavia Blonde de Paris		Spring,Summer,Autumm			http://cgngenis.wur.nl/AccessionDetails.aspx?acnumber=CGN10976	10.18730/1BX49	123
TKI-083	s075	CGN	CGN11440	L. sativa	Cultivar	USA		Pennlake		Crisp	Great Lakes		Summer		Bremia differential S11 (Dm gene 13)	http://cgngenis.wur.nl/AccessionDetails.aspx?acnumber=CGN11440	10.18730/1CV36	130
TKI-084	s076	CGN	CGN14647	L. sativa	Cultivar	FRA	1979	Danilla		Crisp	Batavia Doree de Printemps	Indoor		Spring		http://cgngenis.wur.nl/AccessionDetails.aspx?acnumber=CGN14647	10.18730/1E4GU	111
TKI-085	s077	CGN	CGN14702	L. sativa	Cultivar	NLD	1984	Paulette	RZ2915	Crisp	Paulette	Indoor				http://cgngenis.wur.nl/AccessionDetails.aspx?acnumber=CGN14702	10.18730/1H3PB	111
TKI-086	s078	CGN	CGN16262	L. sativa	Landrace	SVN	1989	Zimska Pisana		Crisp	Zimska Pisana				Flowers fringing	http://cgngenis.wur.nl/AccessionDetails.aspx?acnumber=CGN16262	10.18730/1H154	111
TKI-087	s079	CGN	CGN18663	L. sativa	Cultivar	FRA	1755	Chicon Batavia		Crisp	Chicon Batavia		Spring,Summer,Autumm			http://cgngenis.wur.nl/AccessionDetails.aspx?acnumber=CGN18663	10.18730/1JF2Y	123
TKI-088	s080	CGN	CGN24676	L. sativa	Cultivar	FRA	1998	Argeles	1718	Crisp					Bremia differential S19 (Dm gene 38)	http://cgngenis.wur.nl/AccessionDetails.aspx?acnumber=CGN24676	10.18730/10YP6	111
TKI-089	s081	CGN	CGN24689	L. sativa	Cultivar	FRA	2006	Musicale	BVA 332	Crisp	Batavia	Indoor	Summer			http://cgngenis.wur.nl/AccessionDetails.aspx?acnumber=CGN24689	10.18730/1107J	111
TKI-090	s082	CGN	CGN25047	L. sativa	Cultivar	NLD	2010	Aquarel	AS 8155	Crisp	Batavia	Outdoor				http://cgngenis.wur.nl/AccessionDetails.aspx?acnumber=CGN25047	10.18730/116AW	130
TKI-091	s083	CGN	CGN25055	L. sativa	Cultivar	NLD	2011	Expression	E 14.6581	Crisp	Saladin	Outdoor				http://cgngenis.wur.nl/AccessionDetails.aspx?acnumber=CGN25055	10.18730/116JU	123
TKI-092	s084	UC Davis	Salinas	L. sativa	Research line			Salinas		Crisp					Reference genome L. sativa			137
TKI-092	s084d	UC Davis	Salinas	L. sativa	Research line			Salinas		Crisp					Reference genome L. sativa			137
TKI-093	s085	CGN	CGN06018	L. sativa	Cultivar	NLD		Bibb		Latin	Bibb		Subtropical			http://cgngenis.wur.nl/AccessionDetails.aspx?acnumber=CGN06018	10.18730/1AGR*	102
TKI-094	s086	CGN	CGN09377	L. sativa	Cultivar	FRA	1865	Romaine Pomme en Terre		Latin	Romaine Pomme en Terre		Subtropical			http://cgngenis.wur.nl/AccessionDetails.aspx?acnumber=CGN09377	10.18730/1BSA=	102
TKI-095	s087	CGN	CGN11339	L. sativa	Research line			UCDM10		Latin	Tetue de Nimes		Subtropical		Bremia differential S8 (Dm gene 10)	http://cgngenis.wur.nl/AccessionDetails.aspx?acnumber=CGN11339	10.18730/1BSSD	130
TKI-096	s088	CGN	CGN13385	L. sativa	Landrace	SYR	1949	PI 181947 Latin		Latin	Creole		Summer,Subtropical			http://cgngenis.wur.nl/AccessionDetails.aspx?acnumber=CGN13385	10.18730/1DH9D	95
TKI-097	s089	CGN	CGN24517	L. sativa	Cultivar	NLD	2001	Comedy	E 16.6025	Latin	Sucrine	Outdoor	Subtropical			http://cgngenis.wur.nl/AccessionDetails.aspx?acnumber=CGN24517	10.18730/10XG5	130
TKI-098	s090	CGN	CGN04552	L. sativa	Cultivar	USA		Cos Kakichisago		Cos	Cos Kakichisago					http://cgngenis.wur.nl/AccessionDetails.aspx?acnumber=CGN04552	10.18730/185HY	111
TKI-098	s090d	CGN	CGN04552	L. sativa	Cultivar	USA		Cos Kakichisago		Cos	Cos Kakichisago					http://cgngenis.wur.nl/AccessionDetails.aspx?acnumber=CGN04552	10.18730/185HY	111
TKI-099	s091	CGN	CGN04740	L. sativa	Landrace	TUR	1948	PI 169496		Cos	Cos Kakichisago					http://cgngenis.wur.nl/AccessionDetails.aspx?acnumber=CGN04740	10.18730/18714	102
TKI-100	s092	CGN	CGN04746	L. sativa	Landrace	SYR	1949	PI 177426		Cos	Romaine Verte Maraichere		Summer,Autumm			http://cgngenis.wur.nl/AccessionDetails.aspx?acnumber=CGN04746	10.18730/18736	116
TKI-101	s093	CGN	CGN04766	L. sativa	Landrace	IRN	1954	PI 223379		Cos						http://cgngenis.wur.nl/AccessionDetails.aspx?acnumber=CGN04766	10.18730/187FJ	105
TKI-102	s094	CGN	CGN04832	L. sativa	Cultivar	FRA	1883	Romaine Ballon	Romaine de Bougival	Cos	Romaine Ballon de Bougival		Summer,Autumm			http://cgngenis.wur.nl/AccessionDetails.aspx?acnumber=CGN04832	10.18730/185Y6	123
TKI-103	s095	CGN	CGN04840	L. sativa	Cultivar	FRA		Romaine Verte d'Hiver		Cos	Romaine Royale Verte d'Hiver		Winter			http://cgngenis.wur.nl/AccessionDetails.aspx?acnumber=CGN04840	10.18730/1866E	111
TKI-104	s096	CGN	CGN05004	L. sativa	Cultivar	AUT	1939	Wiener Maidivi		Cos	Wiener Maidivi		Spring,Summer,Autumm			http://cgngenis.wur.nl/AccessionDetails.aspx?acnumber=CGN05004	10.18730/186T$	116
TKI-105	s097	CGN	CGN05057	L. sativa	Cultivar	BGR		Zalta Gjumjurdzinska		Cos	Romaine Blonde Maraichere		Summer,Autumm			http://cgngenis.wur.nl/AccessionDetails.aspx?acnumber=CGN05057	10.18730/18BXC	116
TKI-106	s098	CGN	CGN05238	L. sativa	Cultivar	FRA	1914	Romaine Verte de Provence		Cos	Romaine Verte de Provence		Winter			http://cgngenis.wur.nl/AccessionDetails.aspx?acnumber=CGN05238	10.18730/1864C	116
TKI-107	s099	CGN	CGN05249	L. sativa	Cultivar	USA		Valmaine		Cos	Cos Parris Island		Summer		Bremia differential S5 (Dm gene 5/8)	http://cgngenis.wur.nl/AccessionDetails.aspx?acnumber=CGN05249	10.18730/186R*	123
TKI-108	s100	CGN	CGN05827	L. sativa	Cultivar	ESP	1986	Romana Larga Verde		Cos	Romana Verde					http://cgngenis.wur.nl/AccessionDetails.aspx?acnumber=CGN05827	10.18730/186MW	123
TKI-109	s101	CGN	CGN06003	L. sativa	Landrace	EGY	1986	IEE 333		Cos						http://cgngenis.wur.nl/AccessionDetails.aspx?acnumber=CGN06003	10.18730/1AGDN	130
TKI-110	s102	CGN	CGN09375	L. sativa	Cultivar	AUT		Forellenschluss		Cos	Grazer Forellenschluss		Spring,Summer,Autumm			http://cgngenis.wur.nl/AccessionDetails.aspx?acnumber=CGN09375	10.18730/1AMPA	123
TKI-111	s103	CGN	CGN09376	L. sativa	Cultivar	FRA		Romaine Chicon des Charentes		Cos	Romaine Chicon des Charentes		Summer,Autumm			http://cgngenis.wur.nl/AccessionDetails.aspx?acnumber=CGN09376	10.18730/1BS7*	123
TKI-112	s104	CGN	CGN14598	L. sativa	Cultivar			Romance		Cos	Romaine Grise Maraichere		Summer,Autumm			http://cgngenis.wur.nl/AccessionDetails.aspx?acnumber=CGN14598	10.18730/1BSXH	130
TKI-113	s105	CGN	CGN14656	L. sativa	Cultivar	NLD	1983	Odessa	L1812	Cos	Odessa	Outdoor				http://cgngenis.wur.nl/AccessionDetails.aspx?acnumber=CGN14656	10.18730/1E4YD	130
TKI-114	s106	CGN	CGN16252	L. sativa	Cultivar	USA		Floricos 83		Cos	Floricos					http://cgngenis.wur.nl/AccessionDetails.aspx?acnumber=CGN16252	10.18730/1E5Q1	123
TKI-115	s107	CGN	CGN18720	L. sativa	Cultivar	FRA		Feria		Cos	Feria					http://cgngenis.wur.nl/AccessionDetails.aspx?acnumber=CGN18720	10.18730/1M930	123
TKI-116	s108	CGN	CGN24515	L. sativa	Cultivar	NLD	2001	Bolivar	E 16.1916	Cos	Romaine Blonde Maraichere	Outdoor	Summer,Autumm			http://cgngenis.wur.nl/AccessionDetails.aspx?acnumber=CGN24515	10.18730/10XD2	123
TKI-117	s109	CGN	CGN24776	L. sativa	Cultivar	USA	1987	Green Towers		Cos	Floricos				Bremia differential S0 (Dm gene 0)	http://cgngenis.wur.nl/AccessionDetails.aspx?acnumber=CGN24776	10.18730/1102D	116
TKI-118	s110	CGN	CGN04642	L. sativa	Cultivar	DEU		Krauser Gelber		Cutting	A Couper a Feuille de Chene Verte a Graine Blanche		Spring			http://cgngenis.wur.nl/AccessionDetails.aspx?acnumber=CGN04642	10.18730/188TR	105
TKI-119	s111	CGN	CGN04797	L. sativa	Landrace	TUR	1962	PI 278091		Cutting	Kivircik					http://cgngenis.wur.nl/AccessionDetails.aspx?acnumber=CGN04797	10.18730/189SJ	88
TKI-120	s112	CGN	CGN05063	L. sativa	Cultivar	UKR		Kucheryavetc Odesskii	VIR-1204	Cutting						http://cgngenis.wur.nl/AccessionDetails.aspx?acnumber=CGN05063	10.18730/1841K	111
TKI-121	s113	CGN	CGN05241	L. sativa	Cultivar	USA		Salad Bowl		Cutting	Salad Bowl		Summer			http://cgngenis.wur.nl/AccessionDetails.aspx?acnumber=CGN05241	10.18730/18992	130
TKI-122	s114	CGN	CGN05852	L. sativa	Cultivar		1879	Amerikanischer Brauner		Cutting	American Gathering		Spring, Summer			http://cgngenis.wur.nl/AccessionDetails.aspx?acnumber=CGN05852	10.18730/188A8	123
TKI-123	s115	CGN	CGN10956	L. sativa	Cultivar	ITA		Radichetta		Cutting	Radichetta					http://cgngenis.wur.nl/AccessionDetails.aspx?acnumber=CGN10956	10.18730/1BVGZ	130
TKI-124	s116	CGN	CGN11384	L. sativa		CHN		Huaye		Cutting	Batavia Blonde a Bord Rouge		Spring,Summer			http://cgngenis.wur.nl/AccessionDetails.aspx?acnumber=CGN11384	10.18730/1BW4E	105
TKI-125	s117	CGN	CGN11444	L. sativa	Cultivar	FRA	1987	Cocarde		Cutting	Cocarde					http://cgngenis.wur.nl/AccessionDetails.aspx?acnumber=CGN11444	10.18730/1CXJB	116
TKI-126	s118	CGN	CGN11445	L. sativa	Cultivar	CAN		Waldemann's Dark Green		Cutting	Waldemann's Dark Green					http://cgngenis.wur.nl/AccessionDetails.aspx?acnumber=CGN11445	10.18730/1CXKC	111
TKI-127	s119	CGN	CGN13298	L. sativa	Landrace	SYR	1949	PI 181947 Cutting		Cutting						http://cgngenis.wur.nl/AccessionDetails.aspx?acnumber=CGN13298	10.18730/18D4E	95
TKI-128	s120	CGN	CGN13363	L. sativa	Landrace	CHN		Quan Zhou Yuan Ye Hong Wo Ju		Cutting						http://cgngenis.wur.nl/AccessionDetails.aspx?acnumber=CGN13363	10.18730/1CWZX	88
TKI-129	s121	CGN	CGN13367	L. sativa	Landrace	CHN		Nei Meng San Ye Sheng Cai		Cutting						http://cgngenis.wur.nl/AccessionDetails.aspx?acnumber=CGN13367	10.18730/1CX3~	105
TKI-130	s122	CGN	CGN14606	L. sativa	Cultivar	NLD	1990	Ibis	LM 277	Cutting	Ibis	Indoor/outdoor				http://cgngenis.wur.nl/AccessionDetails.aspx?acnumber=CGN14606	10.18730/1E1DB	111
TKI-130	s122d	CGN	CGN14606	L. sativa	Cultivar	NLD	1990	Ibis	LM 277	Cutting	Ibis	Indoor/outdoor				http://cgngenis.wur.nl/AccessionDetails.aspx?acnumber=CGN14606	10.18730/1E1DB	111
TKI-131	s123	CGN	CGN17410	L. sativa	Landrace	PRT	1990	IHR 10,009535		Cutting						http://cgngenis.wur.nl/AccessionDetails.aspx?acnumber=CGN17410	10.18730/1H46V	130
TKI-131	s123d	CGN	CGN17410	L. sativa	Landrace	PRT	1990	IHR 10,009535		Cutting						http://cgngenis.wur.nl/AccessionDetails.aspx?acnumber=CGN17410	10.18730/1H46V	130
TKI-132	s124	CGN	CGN19069	L. sativa	Cultivar	DEU	1990	Lovina		Cutting	Lollo Rossa	Outdoor				http://cgngenis.wur.nl/AccessionDetails.aspx?acnumber=CGN19069	10.18730/1JHXA	130
TKI-134	s125	CGN	CGN24778	L. sativa	Cultivar	NLD	1992	Colorado	41-33 RZ	Cutting	Lollo Rossa	Indoor/outdoor			Bremia differential S16 (Dm gene 18)	http://cgngenis.wur.nl/AccessionDetails.aspx?acnumber=CGN24778	10.18730/114VJ	123
TKI-135	s126	CGN	CGN25052	L. sativa	Cultivar	NLD	2011	Carenza	E 19.3750	Cutting		Indoor			Long days type	http://cgngenis.wur.nl/AccessionDetails.aspx?acnumber=CGN25052	10.18730/116F~	165
TKI-135	s126d	CGN	CGN25052	L. sativa	Cultivar	NLD	2011	Carenza	E 19.3750	Cutting		Indoor			Long days type	http://cgngenis.wur.nl/AccessionDetails.aspx?acnumber=CGN25052	10.18730/116F~	165
TKI-136	s127	CGN	CGN05061	L. sativa	Landrace	CHN		Shundungua	VIR 1226	Stalk						http://cgngenis.wur.nl/AccessionDetails.aspx?acnumber=CGN05061	10.18730/18D1B	95
TKI-137	s128	CGN	CGN05292	L. sativa	Cultivar	TWN	1941	Celtuce		Stalk	Celtuce		Summer			http://cgngenis.wur.nl/AccessionDetails.aspx?acnumber=CGN05292	10.18730/18A0S	123
TKI-138	s129	CGN	CGN10931	L. sativa		CHN	1956	LAC 154/78		Stalk						http://cgngenis.wur.nl/AccessionDetails.aspx?acnumber=CGN10931	10.18730/1AM9$	102
TKI-139	s130	CGN	CGN04777	L. sativa	Landrace	EGY	1958	PI 251246		Oilseed					Resistant to Sclerotinia	http://cgngenis.wur.nl/AccessionDetails.aspx?acnumber=CGN04777	10.18730/18B8W	75
TKI-140	s131	CGN	CGN04770	L. sativa	Landrace	EGY	1958			Oilseed						http://cgngenis.wur.nl/AccessionDetails.aspx?acnumber=CGN04770	10.18730/18B4R	117
TKI-141	s132	CGN	CGN04775	L. sativa	Landrace	EGY	1958			Oilseed					Mo gene, determining resistance to LMV pathotypes 1, 2 and 3	http://cgngenis.wur.nl/AccessionDetails.aspx?acnumber=CGN04775	10.18730/18B6T	117
TKI-142	s133	CGN	CGN04799	L. serriola	Wild	IRQ	1960			Wild						http://cgngenis.wur.nl/AccessionDetails.aspx?acnumber=CGN04799	10.18730/18A4X	124
TKI-143	s134	CGN	CGN04800	L. serriola	Wild	IRQ	1960			Wild						http://cgngenis.wur.nl/AccessionDetails.aspx?acnumber=CGN04800	10.18730/18ATE	130
TKI-144	s135	CGN	CGN04947	L. sativa	Wild	DEU				Oilseed						http://cgngenis.wur.nl/AccessionDetails.aspx?acnumber=CGN04947	10.18730/18AVF	124
TKI-145	s136	CGN	CGN04971	L. sativa x L. serriola	Wild					Wild						http://cgngenis.wur.nl/AccessionDetails.aspx?acnumber=CGN04971	10.18730/17P2G	124
TKI-146	s137	CGN	CGN05009	L. serriola	Wild					Wild						http://cgngenis.wur.nl/AccessionDetails.aspx?acnumber=CGN05009	10.18730/17P7N	137
TKI-147	s138	CGN	CGN05016	L. sativa x L. serriola	Landrace		1974			Wild						http://cgngenis.wur.nl/AccessionDetails.aspx?acnumber=CGN05016	10.18730/17V6*	124
TKI-148	s139	CGN	CGN05075	L. serriola	Wild	ROU	1975			Wild						http://cgngenis.wur.nl/AccessionDetails.aspx?acnumber=CGN05075	10.18730/17Q4D	137
TKI-148	s139	CGN	CGN05075	L. serriola	Wild	ROU	1975			Wild						http://cgngenis.wur.nl/AccessionDetails.aspx?acnumber=CGN05075	10.18730/17Q4D	137
TKI-149	s140	CGN	CGN05083	L. sativa x L. serriola	Wild					Wild						http://cgngenis.wur.nl/AccessionDetails.aspx?acnumber=CGN05083	10.18730/17QCN	124
TKI-150	s141	CGN	CGN05099	L. serriola	Wild	ISR	1976	PIVT 1309		Wild					Bremia differential S13 (Dm gene 15)	http://cgngenis.wur.nl/AccessionDetails.aspx?acnumber=CGN05099	10.18730/17K6=	147
TKI-151	s142	CGN	CGN05101	L. serriola	Wild	ISR	1976			Wild						http://cgngenis.wur.nl/AccessionDetails.aspx?acnumber=CGN05101	10.18730/17M0R	137
TKI-152	s143	CGN	CGN05112	L. serriola	Wild	ISR	1976			Wild						http://cgngenis.wur.nl/AccessionDetails.aspx?acnumber=CGN05112	10.18730/17MWF	137
TKI-153	s144	CGN	CGN05146	L. serriola	Wild	ITA	1982			Wild						http://cgngenis.wur.nl/AccessionDetails.aspx?acnumber=CGN05146	10.18730/17RFK	137
TKI-154	s145	CGN	CGN05149	L. serriola	Wild	KEN	1983			Wild						http://cgngenis.wur.nl/AccessionDetails.aspx?acnumber=CGN05149	10.18730/17RGM	137
TKI-155	s146	CGN	CGN05150	L. serriola	Wild	HUN	1983			Wild						http://cgngenis.wur.nl/AccessionDetails.aspx?acnumber=CGN05150	10.18730/17RHN	124
TKI-156	s147	CGN	CGN05152	L. serriola	Wild	POL	1984			Wild						http://cgngenis.wur.nl/AccessionDetails.aspx?acnumber=CGN05152	10.18730/17RMR	153
TKI-157	s148	CGN	CGN05153	L. serriola	Wild	UKR	1984			Wild						http://cgngenis.wur.nl/AccessionDetails.aspx?acnumber=CGN05153	10.18730/17RNS	137
TKI-158	s149	CGN	CGN05154	L. serriola	Wild	DEU	1983			Wild						http://cgngenis.wur.nl/AccessionDetails.aspx?acnumber=CGN05154	10.18730/17RPT	147
TKI-159	s150	CGN	CGN05155	L. serriola	Wild	DEU	1983			Wild						http://cgngenis.wur.nl/AccessionDetails.aspx?acnumber=CGN05155	10.18730/17RQV	137
TKI-160	s151	CGN	CGN05158	L. serriola	Wild	NOR	1984			Wild						http://cgngenis.wur.nl/AccessionDetails.aspx?acnumber=CGN05158	10.18730/17RVZ	166
TKI-161	s152	CGN	CGN05205	L. serriola	Wild					Wild						http://cgngenis.wur.nl/AccessionDetails.aspx?acnumber=CGN05205	10.18730/17N1M	137
TKI-162	s153	CGN	CGN05312	L. serriola	Wild	ISR	1976			Wild						http://cgngenis.wur.nl/AccessionDetails.aspx?acnumber=CGN05312	10.18730/17JTQ	137
TKI-163	s154	CGN	CGN05316	L. serriola	Wild	ISR	1976			Wild						http://cgngenis.wur.nl/AccessionDetails.aspx?acnumber=CGN05316	10.18730/17KND	137
TKI-164	s155	CGN	CGN05784	L. serriola	Wild	SVN				Wild						http://cgngenis.wur.nl/AccessionDetails.aspx?acnumber=CGN05784	10.18730/17NCZ	144
TKI-165	s156	CGN	CGN05804	L. serriola	Wild	CHE	1973			Wild						http://cgngenis.wur.nl/AccessionDetails.aspx?acnumber=CGN05804	10.18730/17PJ*	144
TKI-166	s157	CGN	CGN05846	L. serriola	Wild	ESP	1975			Wild						http://cgngenis.wur.nl/AccessionDetails.aspx?acnumber=CGN05846	10.18730/17PT3	147
TKI-167	s158	CGN	CGN05847	L. serriola	Wild	ESP	1975			Wild						http://cgngenis.wur.nl/AccessionDetails.aspx?acnumber=CGN05847	10.18730/17PV4	137
TKI-168	s159	CGN	CGN05860	L. serriola	Wild	DEU				Wild						http://cgngenis.wur.nl/AccessionDetails.aspx?acnumber=CGN05860	10.18730/17PY7	137
TKI-169	s160	CGN	CGN05868	L. serriola	Wild	FRA	1975			Wild						http://cgngenis.wur.nl/AccessionDetails.aspx?acnumber=CGN05868	10.18730/17Q1A	117
TKI-169	s160	CGN	CGN05868	L. serriola	Wild	FRA	1975			Wild						http://cgngenis.wur.nl/AccessionDetails.aspx?acnumber=CGN05868	10.18730/17Q1A	117
TKI-170	s161	CGN	CGN05881	L. serriola	Wild	ISR	1976			Wild						http://cgngenis.wur.nl/AccessionDetails.aspx?acnumber=CGN05881	10.18730/17HKN	137
TKI-171	s162	CGN	CGN05901	L. serriola	Wild	ISR	1976			Wild						http://cgngenis.wur.nl/AccessionDetails.aspx?acnumber=CGN05901	10.18730/17JGD	130
TKI-172	s163	CGN	CGN05916	L. serriola	Wild	ISR	1976			Wild					Bremia resistance Bl:17/20/21/22/23/26	http://cgngenis.wur.nl/AccessionDetails.aspx?acnumber=CGN05916	10.18730/17KC4	124
TKI-173	s164	CGN	CGN05934	L. serriola	Wild	ISR	1976			Wild						http://cgngenis.wur.nl/AccessionDetails.aspx?acnumber=CGN05934	10.18730/17M9~	137
TKI-174	s165	CGN	CGN05939	L. serriola	Wild	ISR	1976			Wild						http://cgngenis.wur.nl/AccessionDetails.aspx?acnumber=CGN05939	10.18730/17SWV	137
TKI-175	s166	CGN	CGN05953	L. serriola	Wild	ITA	1978			Wild						http://cgngenis.wur.nl/AccessionDetails.aspx?acnumber=CGN05953	10.18730/17QPZ	137
TKI-176	s167	CGN	CGN05988	L. serriola	Wild	FRA	1978			Wild						http://cgngenis.wur.nl/AccessionDetails.aspx?acnumber=CGN05988	10.18730/17QZ3	144
TKI-177	s168	CGN	CGN05991	L. serriola	Wild	FRA	1978			Wild						http://cgngenis.wur.nl/AccessionDetails.aspx?acnumber=CGN05991	10.18730/17R37	153
TKI-178	s169	CGN	CGN09283	L. serriola	Wild	ISR	1976			Wild						http://cgngenis.wur.nl/AccessionDetails.aspx?acnumber=CGN09283	10.18730/17JC9	137
TKI-179	s170	CGN	CGN09285	L. serriola	Wild	ISR	1976			Wild						http://cgngenis.wur.nl/AccessionDetails.aspx?acnumber=CGN09285	10.18730/17JXT	137
TKI-180	s171	CGN	CGN09291	L. serriola	Wild	ISR	1976			Wild						http://cgngenis.wur.nl/AccessionDetails.aspx?acnumber=CGN09291	10.18730/17KF7	147
TKI-181	s172	CGN	CGN09293	L. serriola	Wild	ISR	1976			Wild						http://cgngenis.wur.nl/AccessionDetails.aspx?acnumber=CGN09293	10.18730/17KH9	144
TKI-182	s173	CGN	CGN09300	L. serriola	Wild	ISR	1976			Wild						http://cgngenis.wur.nl/AccessionDetails.aspx?acnumber=CGN09300	10.18730/17MG3	130
TKI-182	s173	CGN	CGN09300	L. serriola	Wild	ISR	1976			Wild						http://cgngenis.wur.nl/AccessionDetails.aspx?acnumber=CGN09300	10.18730/17MG3	130
TKI-183	s174	CGN	CGN09308	L. serriola	Wild	FRA	1979			Wild						http://cgngenis.wur.nl/AccessionDetails.aspx?acnumber=CGN09308	10.18730/17RKQ	144
TKI-184	s175	CGN	CGN09309	L. serriola	Wild	PRT	1983			Wild						http://cgngenis.wur.nl/AccessionDetails.aspx?acnumber=CGN09309	10.18730/17RSX	130
TKI-185	s176	CGN	CGN09310	L. serriola	Wild	BEL	1984			Wild						http://cgngenis.wur.nl/AccessionDetails.aspx?acnumber=CGN09310	10.18730/17RTY	153
TKI-186	s177	CGN	CGN10877	L. serriola	Wild	DEU				Wild						http://cgngenis.wur.nl/AccessionDetails.aspx?acnumber=CGN10877	10.18730/17NK1	144
TKI-187	s178	CGN	CGN10886	L. serriola	Wild	CZE	1975			Wild						http://cgngenis.wur.nl/AccessionDetails.aspx?acnumber=CGN10886	10.18730/18A6Z	144
TKI-188	s179	CGN	CGN10887	L. serriola	Wild	FRA	1978			Wild						http://cgngenis.wur.nl/AccessionDetails.aspx?acnumber=CGN10887	10.18730/18AYJ	147
TKI-189	s180	CGN	CGN10895	L. serriola	Wild	HRV	1986			Wild						http://cgngenis.wur.nl/AccessionDetails.aspx?acnumber=CGN10895	10.18730/1AH25	137
TKI-190	s181	CGN	CGN10896	L. serriola	Wild	HRV	1986			Wild						http://cgngenis.wur.nl/AccessionDetails.aspx?acnumber=CGN10896	10.18730/1AH36	166
TKI-191	s182	CGN	CGN10900	L. serriola	Wild	EGY	1983			Wild						http://cgngenis.wur.nl/AccessionDetails.aspx?acnumber=CGN10900	10.18730/1AJZX	130
TKI-192	s183	CGN	CGN10902	L. serriola	Wild	SYR	1987			Wild						http://cgngenis.wur.nl/AccessionDetails.aspx?acnumber=CGN10902	10.18730/1AKF8	124
TKI-193	s184	CGN	CGN10903	L. serriola	Wild	SYR	1987			Wild						http://cgngenis.wur.nl/AccessionDetails.aspx?acnumber=CGN10903	10.18730/1AKG9	158
TKI-193	s184	CGN	CGN10903	L. serriola	Wild	SYR	1987			Wild						http://cgngenis.wur.nl/AccessionDetails.aspx?acnumber=CGN10903	10.18730/1AKG9	158
TKI-194	s185	CGN	CGN10907	L. serriola	Wild	SYR	1987			Wild						http://cgngenis.wur.nl/AccessionDetails.aspx?acnumber=CGN10907	10.18730/1AKKC	147
TKI-195	s186	CGN	CGN10938	L. serriola	Wild	BGR	1987			Wild						http://cgngenis.wur.nl/AccessionDetails.aspx?acnumber=CGN10938	10.18730/1AMH5	158
TKI-196	s187	CGN	CGN10939	L. serriola	Wild	BGR	1987			Wild						http://cgngenis.wur.nl/AccessionDetails.aspx?acnumber=CGN10939	10.18730/1AMJ6	147
TKI-197	s188	CGN	CGN10978	L. serriola	Wild	AFG	1959			Wild						http://cgngenis.wur.nl/AccessionDetails.aspx?acnumber=CGN10978	10.18730/1BXBG	124
TKI-198	s189	CGN	CGN10979	L. serriola	Wild	AFG	1959			Wild						http://cgngenis.wur.nl/AccessionDetails.aspx?acnumber=CGN10979	10.18730/1BXCH	147
TKI-199	s190	CGN	CGN11327	L. serriola	Wild	TUR	1982			Wild						http://cgngenis.wur.nl/AccessionDetails.aspx?acnumber=CGN11327	10.18730/1BSD1	147
TKI-200	s191	CGN	CGN11328	L. serriola	Wild	TUR	1982			Wild						http://cgngenis.wur.nl/AccessionDetails.aspx?acnumber=CGN11328	10.18730/1BSE2	137
TKI-201	s192	CGN	CGN11333	L. serriola	Wild	TUR	1982			Wild						http://cgngenis.wur.nl/AccessionDetails.aspx?acnumber=CGN11333	10.18730/1BSK7	124
TKI-202	s193	CGN	CGN11334	L. serriola	Wild	TUR	1982			Wild						http://cgngenis.wur.nl/AccessionDetails.aspx?acnumber=CGN11334	10.18730/1BSM8	137
TKI-203	s194	CGN	CGN11335	L. serriola	Wild	GRC	1982			Wild						http://cgngenis.wur.nl/AccessionDetails.aspx?acnumber=CGN11335	10.18730/1BSN9	137
TKI-204	s195	CGN	CGN11402	L. serriola	Research line			LSE/18		Wild					Bremia differential S14 (Dm gene 16)	http://cgngenis.wur.nl/AccessionDetails.aspx?acnumber=CGN11402	10.18730/1BWR$	137
TKI-205	s196	CGN	CGN13324	L. serriola	Wild	GRC	1982			Wild					Resistant to corky root	http://cgngenis.wur.nl/AccessionDetails.aspx?acnumber=CGN13324	10.18730/1CVBE	137
TKI-206	s197	CGN	CGN13336	L. serriola	Wild	ESP	1989			Wild						http://cgngenis.wur.nl/AccessionDetails.aspx?acnumber=CGN13336	10.18730/1CVRV	144
TKI-207	s198	CGN	CGN13340	L. serriola	Wild	ESP	1989			Wild						http://cgngenis.wur.nl/AccessionDetails.aspx?acnumber=CGN13340	10.18730/1CVVY	144
TKI-208	s199	CGN	CGN13354	L. serriola	Wild	ESP	1989			Wild						http://cgngenis.wur.nl/AccessionDetails.aspx?acnumber=CGN13354	10.18730/1CWFD	130
TKI-209	s200	CGN	CGN13358	L. serriola	Wild	ESP	1989			Wild						http://cgngenis.wur.nl/AccessionDetails.aspx?acnumber=CGN13358	10.18730/1CWKH	137
TKI-210	s201	CGN	CGN13372	L. serriola	Wild	BGR	1989			Wild						http://cgngenis.wur.nl/AccessionDetails.aspx?acnumber=CGN13372	10.18730/1CX92	147
TKI-211	s202	CGN	CGN13373	L. serriola	Wild	BGR	1989			Wild						http://cgngenis.wur.nl/AccessionDetails.aspx?acnumber=CGN13373	10.18730/1CXA3	137
TKI-212	s203	CGN	CGN13387	L. serriola	Wild	BGR	1989			Wild						http://cgngenis.wur.nl/AccessionDetails.aspx?acnumber=CGN13387	10.18730/1DJA9	137
TKI-213	s204	CGN	CGN14233	L. serriola	Wild	HUN	1988			Wild						http://cgngenis.wur.nl/AccessionDetails.aspx?acnumber=CGN14233	10.18730/1CS4H	137
TKI-214	s205	CGN	CGN14241	L. serriola	Wild	HUN	1988			Wild						http://cgngenis.wur.nl/AccessionDetails.aspx?acnumber=CGN14241	10.18730/1CSCS	147
TKI-215	s206	CGN	CGN14245	L. serriola	Wild	HUN	1988			Wild						http://cgngenis.wur.nl/AccessionDetails.aspx?acnumber=CGN14245	10.18730/1CSGX	144
TKI-216	s207	CGN	CGN14246	L. serriola	Wild	HUN	1988			Wild						http://cgngenis.wur.nl/AccessionDetails.aspx?acnumber=CGN14246	10.18730/1CSHY	144
TKI-217	s208	CGN	CGN14250	L. serriola	Wild	HUN	1988			Wild						http://cgngenis.wur.nl/AccessionDetails.aspx?acnumber=CGN14250	10.18730/1CSN$	144
TKI-218	s209	CGN	CGN14251	L. serriola	Wild	HUN	1988			Wild						http://cgngenis.wur.nl/AccessionDetails.aspx?acnumber=CGN14251	10.18730/1CSP=	144
TKI-219	s210	CGN	CGN14255	L. serriola	Wild	HUN	1988			Wild						http://cgngenis.wur.nl/AccessionDetails.aspx?acnumber=CGN14255	10.18730/1CSR0	144
TKI-220	s211	CGN	CGN14256	L. serriola	Wild	HUN	1988			Wild						http://cgngenis.wur.nl/AccessionDetails.aspx?acnumber=CGN14256	10.18730/1CSS1	144
TKI-221	s212	CGN	CGN14260	L. serriola	Wild	HUN	1988			Wild						http://cgngenis.wur.nl/AccessionDetails.aspx?acnumber=CGN14260	10.18730/1CSX5	137
TKI-222	s213	CGN	CGN14263	L. serriola	Wild	HUN	1988			Wild						http://cgngenis.wur.nl/AccessionDetails.aspx?acnumber=CGN14263	10.18730/1CT08	137
TKI-223	s214	CGN	CGN14270	L. serriola	Wild	HUN	1988			Wild						http://cgngenis.wur.nl/AccessionDetails.aspx?acnumber=CGN14270	10.18730/1CT7F	144
TKI-224	s215	CGN	CGN14272	L. serriola	Wild	HUN	1988			Wild						http://cgngenis.wur.nl/AccessionDetails.aspx?acnumber=CGN14272	10.18730/1CT9H	144
TKI-225	s216	CGN	CGN14275	L. serriola	Wild	HUN	1988			Wild						http://cgngenis.wur.nl/AccessionDetails.aspx?acnumber=CGN14275	10.18730/1CTCM	147
TKI-226	s217	CGN	CGN14279	L. serriola	Wild	HUN	1988			Wild						http://cgngenis.wur.nl/AccessionDetails.aspx?acnumber=CGN14279	10.18730/1CTGR	158
TKI-227	s218	CGN	CGN14280	L. serriola	Wild	HUN	1988			Wild						http://cgngenis.wur.nl/AccessionDetails.aspx?acnumber=CGN14280	10.18730/1CTHS	144
TKI-228	s219	CGN	CGN14296	L. serriola	Wild	FRA	1989			Wild						http://cgngenis.wur.nl/AccessionDetails.aspx?acnumber=CGN14296	10.18730/1CWVS	144
TKI-229	s220	CGN	CGN14311	L. serriola	Wild	MLT	1990			Wild						http://cgngenis.wur.nl/AccessionDetails.aspx?acnumber=CGN14311	10.18730/1DHEJ	147
TKI-230	s221	CGN	CGN14313	L. serriola	Wild	ARM	1990			Wild						http://cgngenis.wur.nl/AccessionDetails.aspx?acnumber=CGN14313	10.18730/1DHMR	137
TKI-231	s222	CGN	CGN15672	L. serriola	Wild	ARM	1990			Wild						http://cgngenis.wur.nl/AccessionDetails.aspx?acnumber=CGN15672	10.18730/1DHQV	124
TKI-232	s223	CGN	CGN15673	L. serriola	Wild	ARM	1990			Wild						http://cgngenis.wur.nl/AccessionDetails.aspx?acnumber=CGN15673	10.18730/1DHSX	130
TKI-233	s224	CGN	CGN15675	L. serriola	Wild	ARM	1990			Wild						http://cgngenis.wur.nl/AccessionDetails.aspx?acnumber=CGN15675	10.18730/1DHX~	166
TKI-234	s225	CGN	CGN15678	L. serriola	Wild	RUS	1990			Wild						http://cgngenis.wur.nl/AccessionDetails.aspx?acnumber=CGN15678	10.18730/1DJ43	158
TKI-235	s226	CGN	CGN15685	L. serriola	Wild	TUR	1990			Wild						http://cgngenis.wur.nl/AccessionDetails.aspx?acnumber=CGN15685	10.18730/1E0HM	137
TKI-236	s227	CGN	CGN15687	L. serriola	Wild	TUR	1990			Wild						http://cgngenis.wur.nl/AccessionDetails.aspx?acnumber=CGN15687	10.18730/1E0KP	137
TKI-237	s228	CGN	CGN15688	L. serriola	Wild	TUR	1990			Wild						http://cgngenis.wur.nl/AccessionDetails.aspx?acnumber=CGN15688	10.18730/1E0MQ	124
TKI-238	s229	CGN	CGN15689	L. serriola	Wild	TUR	1990			Wild						http://cgngenis.wur.nl/AccessionDetails.aspx?acnumber=CGN15689	10.18730/1E0NR	158
TKI-239	s230	CGN	CGN15691	L. serriola	Wild	TUR	1990			Wild						http://cgngenis.wur.nl/AccessionDetails.aspx?acnumber=CGN15691	10.18730/1E0QT	137
TKI-240	s231	CGN	CGN15694	L. serriola	Wild	TUR	1990			Wild						http://cgngenis.wur.nl/AccessionDetails.aspx?acnumber=CGN15694	10.18730/1E0TX	137
TKI-241	s232	CGN	CGN15696	L. serriola	Wild	TUR	1990			Wild						http://cgngenis.wur.nl/AccessionDetails.aspx?acnumber=CGN15696	10.18730/1E0WZ	137
TKI-242	s233	CGN	CGN15700	L. serriola	Wild	TUR	1990			Wild						http://cgngenis.wur.nl/AccessionDetails.aspx?acnumber=CGN15700	10.18730/1E10=	144
TKI-243	s234	CGN	CGN15702	L. serriola	Wild	TUR	1990			Wild						http://cgngenis.wur.nl/AccessionDetails.aspx?acnumber=CGN15702	10.18730/1E120	130
TKI-244	s235	CGN	CGN15706	L. serriola	Wild	GEO	1991			Wild						http://cgngenis.wur.nl/AccessionDetails.aspx?acnumber=CGN15706	10.18730/1E3A=	144
TKI-245	s236	CGN	CGN15709	L. serriola	Wild	GEO	1991			Wild						http://cgngenis.wur.nl/AccessionDetails.aspx?acnumber=CGN15709	10.18730/1E3D1	144
TKI-246	s237	CGN	CGN15712	L. serriola	Wild	GEO	1991			Wild						http://cgngenis.wur.nl/AccessionDetails.aspx?acnumber=CGN15712	10.18730/1E3G4	144
TKI-247	s238	CGN	CGN15713	L. serriola	Wild	RUS	1991			Wild						http://cgngenis.wur.nl/AccessionDetails.aspx?acnumber=CGN15713	10.18730/1E3H5	144
TKI-248	s239	CGN	CGN15722	L. serriola	Wild	RUS	1991			Wild						http://cgngenis.wur.nl/AccessionDetails.aspx?acnumber=CGN15722	10.18730/1E3TE	137
TKI-249	s240	CGN	CGN15724	L. serriola	Wild	RUS	1991			Wild						http://cgngenis.wur.nl/AccessionDetails.aspx?acnumber=CGN15724	10.18730/1E3WG	158
TKI-250	s241	CGN	CGN15728	L. serriola	Wild	AZE	1991			Wild						http://cgngenis.wur.nl/AccessionDetails.aspx?acnumber=CGN15728	10.18730/1E40M	158
TKI-251	s242	CGN	CGN15729	L. serriola	Wild	AZE	1991			Wild						http://cgngenis.wur.nl/AccessionDetails.aspx?acnumber=CGN15729	10.18730/1E41N	166
TKI-252	s243	CGN	CGN15730	L. serriola	Wild	AZE	1991			Wild						http://cgngenis.wur.nl/AccessionDetails.aspx?acnumber=CGN15730	10.18730/1E42P	166
TKI-253	s244	CGN	CGN15731	L. serriola	Wild	RUS	1991			Wild						http://cgngenis.wur.nl/AccessionDetails.aspx?acnumber=CGN15731	10.18730/1E43Q	166
TKI-254	s245	CGN	CGN15734	L. serriola	Wild	RUS	1991			Wild						http://cgngenis.wur.nl/AccessionDetails.aspx?acnumber=CGN15734	10.18730/1E46T	124
TKI-255	s246	CGN	CGN15735	L. serriola	Wild	RUS	1991			Wild						http://cgngenis.wur.nl/AccessionDetails.aspx?acnumber=CGN15735	10.18730/1E47V	158
TKI-256	s247	CGN	CGN15736	L. serriola	Wild	GEO	1991			Wild						http://cgngenis.wur.nl/AccessionDetails.aspx?acnumber=CGN15736	10.18730/1H33X	137
TKI-257	s248	CGN	CGN15737	L. serriola	Wild	GEO	1991			Wild						http://cgngenis.wur.nl/AccessionDetails.aspx?acnumber=CGN15737	10.18730/1H34Y	158
TKI-258	s249	CGN	CGN16184	L. serriola	Wild	NLD	1988			Wild						http://cgngenis.wur.nl/AccessionDetails.aspx?acnumber=CGN16184	10.18730/1CTR*	144
TKI-259	s250	CGN	CGN16193	L. serriola	Wild	BEL	1989			Wild						http://cgngenis.wur.nl/AccessionDetails.aspx?acnumber=CGN16193	10.18730/1DH15	144
TKI-260	s251	CGN	CGN16210	L. serriola	Wild	DEU	1990			Wild						http://cgngenis.wur.nl/AccessionDetails.aspx?acnumber=CGN16210	10.18730/1DJKJ	137
TKI-261	s252	CGN	CGN16279	L. serriola	Wild	FRA	1992			Wild						http://cgngenis.wur.nl/AccessionDetails.aspx?acnumber=CGN16279	10.18730/1H2TM	144
TKI-262	s253	CGN	CGN16286	L. serriola	Wild	NLD	1992			Wild						http://cgngenis.wur.nl/AccessionDetails.aspx?acnumber=CGN16286	10.18730/1H30T	144
TKI-263	s254	CGN	CGN16287	L. serriola	Wild	NLD	1992			Wild						http://cgngenis.wur.nl/AccessionDetails.aspx?acnumber=CGN16287	10.18730/1H31V	137
TKI-264	s255	CGN	CGN16289	L. serriola	Wild	FRA	1992			Wild						http://cgngenis.wur.nl/AccessionDetails.aspx?acnumber=CGN16289	10.18730/1H32W	137
TKI-265	s256	CGN	CGN17387	L. serriola	Wild	RUS	1990			Wild						http://cgngenis.wur.nl/AccessionDetails.aspx?acnumber=CGN17387	10.18730/1DJDC	124
TKI-266	s257	CGN	CGN17389	L. serriola	Wild	ITA	1986			Wild						http://cgngenis.wur.nl/AccessionDetails.aspx?acnumber=CGN17389	10.18730/1E30S	153
TKI-267	s258	CGN	CGN17427	L. serriola	Wild	POL	1992			Wild						http://cgngenis.wur.nl/AccessionDetails.aspx?acnumber=CGN17427	10.18730/1HAB2	144
TKI-268	s259	CGN	CGN17428	L. serriola	Wild	DEU	1992			Wild						http://cgngenis.wur.nl/AccessionDetails.aspx?acnumber=CGN17428	10.18730/1HAD4	137
TKI-269	s260	CGN	CGN17430	L. serriola	Wild	DEU	1992			Wild						http://cgngenis.wur.nl/AccessionDetails.aspx?acnumber=CGN17430	10.18730/1HAF6	153
TKI-270	s261	CGN	CGN17440	L. serriola	Wild	FRA				Wild						http://cgngenis.wur.nl/AccessionDetails.aspx?acnumber=CGN17440	10.18730/1HAYN	137
TKI-271	s262	CGN	CGN17442	L. serriola	Wild	ITA	1992			Wild						http://cgngenis.wur.nl/AccessionDetails.aspx?acnumber=CGN17442	10.18730/1HB0Q	137
TKI-272	s263	CGN	CGN17446	L. serriola	Wild	PRT	1991			Wild						http://cgngenis.wur.nl/AccessionDetails.aspx?acnumber=CGN17446	10.18730/1HB4V	144
TKI-273	s264	CGN	CGN18630	L. serriola	Wild	POL	1993			Wild						http://cgngenis.wur.nl/AccessionDetails.aspx?acnumber=CGN18630	10.18730/1JDAB	137
TKI-274	s265	CGN	CGN18652	L. serriola	Wild	DEU	1993			Wild						http://cgngenis.wur.nl/AccessionDetails.aspx?acnumber=CGN18652	10.18730/1JE84	153
TKI-275	s266	CGN	CGN18657	L. serriola	Wild	NLD	1994			Wild						http://cgngenis.wur.nl/AccessionDetails.aspx?acnumber=CGN18657	10.18730/1JED9	153
TKI-276	s267	CGN	CGN18666	L. serriola	Wild	ITA	1994			Wild						http://cgngenis.wur.nl/AccessionDetails.aspx?acnumber=CGN18666	10.18730/1JF90	158
TKI-277	s268	CGN	CGN18668	L. serriola	Wild	ITA	1994			Wild						http://cgngenis.wur.nl/AccessionDetails.aspx?acnumber=CGN18668	10.18730/1JFC3	166
TKI-278	s269	CGN	CGN18670	L. serriola	Wild	ITA	1994			Wild						http://cgngenis.wur.nl/AccessionDetails.aspx?acnumber=CGN18670	10.18730/1JFE5	153
TKI-279	s270	CGN	CGN18675	L. serriola	Wild	ITA	1994			Wild						http://cgngenis.wur.nl/AccessionDetails.aspx?acnumber=CGN18675	10.18730/1JFTH	153
TKI-280	s271	CGN	CGN18676	L. serriola	Wild	ITA	1994			Wild						http://cgngenis.wur.nl/AccessionDetails.aspx?acnumber=CGN18676	10.18730/1JFVJ	153
TKI-281	s272	CGN	CGN18991	L. serriola	Wild	DEU	1993			Wild						http://cgngenis.wur.nl/AccessionDetails.aspx?acnumber=CGN18991	10.18730/1JDGH	137
TKI-282	s273	CGN	CGN18993	L. serriola	Wild	BEL	1992			Wild						http://cgngenis.wur.nl/AccessionDetails.aspx?acnumber=CGN18993	10.18730/1JDHJ	144
TKI-283	s274	CGN	CGN18994	L. serriola	Wild	FRA	1992			Wild						http://cgngenis.wur.nl/AccessionDetails.aspx?acnumber=CGN18994	10.18730/1JDJK	158
TKI-284	s275	CGN	CGN19035	L. serriola	Wild	ITA	1994			Wild						http://cgngenis.wur.nl/AccessionDetails.aspx?acnumber=CGN19035	10.18730/1JGVD	166
TKI-285	s276	CGN	CGN19044	L. serriola	Wild	ITA	1995			Wild						http://cgngenis.wur.nl/AccessionDetails.aspx?acnumber=CGN19044	10.18730/1JH3N	144
TKI-286	s277	CGN	CGN19052	L. serriola	Wild	GRC	1995			Wild						http://cgngenis.wur.nl/AccessionDetails.aspx?acnumber=CGN19052	10.18730/1JHBX	137
TKI-287	s278	CGN	CGN19054	L. serriola	Wild	GRC	1995			Wild						http://cgngenis.wur.nl/AccessionDetails.aspx?acnumber=CGN19054	10.18730/1JHDZ	137
TKI-288	s279	CGN	CGN19058	L. serriola	Wild	GRC	1995			Wild						http://cgngenis.wur.nl/AccessionDetails.aspx?acnumber=CGN19058	10.18730/1JHG$	153
TKI-289	s280	CGN	CGN20073	L. serriola	Wild	FRA				Wild						http://cgngenis.wur.nl/AccessionDetails.aspx?acnumber=CGN20073	10.18730/1AHRV	172
TKI-290	s281	CGN	CGN20090	L. serriola	Wild	DEU	1984			Wild						http://cgngenis.wur.nl/AccessionDetails.aspx?acnumber=CGN20090	10.18730/1AJ97	137
TKI-291	s282	CGN	CGN20113	L. serriola	Wild	DEU	1995			Wild						http://cgngenis.wur.nl/AccessionDetails.aspx?acnumber=CGN20113	10.18730/1M9HE	137
TKI-292	s283	CGN	CGN20116	L. serriola	Wild	GBR	1996			Wild						http://cgngenis.wur.nl/AccessionDetails.aspx?acnumber=CGN20116	10.18730/1M9MH	137
TKI-293	s284	CGN	CGN20682	L. serriola	Wild	ROU				Wild						http://cgngenis.wur.nl/AccessionDetails.aspx?acnumber=CGN20682	10.18730/1AJTR	153
TKI-294	s285	CGN	CGN20690	L. serriola	Wild	UZB	1997			Wild						http://cgngenis.wur.nl/AccessionDetails.aspx?acnumber=CGN20690	10.18730/1NQRD	153
TKI-295	s286	CGN	CGN20702	L. serriola	Wild	UZB	1997			Wild						http://cgngenis.wur.nl/AccessionDetails.aspx?acnumber=CGN20702	10.18730/1NR7W	130
TKI-296	s287	CGN	CGN21373	L. serriola	Wild	SWE				Wild						http://cgngenis.wur.nl/AccessionDetails.aspx?acnumber=CGN21373	10.18730/1AJB9	153
TKI-297	s288	CGN	CGN21374	L. serriola	Wild	DEU	1983			Wild						http://cgngenis.wur.nl/AccessionDetails.aspx?acnumber=CGN21374	10.18730/1AJCA	144
TKI-298	s289	CGN	CGN21375	L. serriola	Wild	DEU	1984			Wild						http://cgngenis.wur.nl/AccessionDetails.aspx?acnumber=CGN21375	10.18730/1AJEC	147
TKI-299	s290	CGN	CGN21377	L. serriola	Wild	HUN	1984			Wild						http://cgngenis.wur.nl/AccessionDetails.aspx?acnumber=CGN21377	10.18730/1AJGE	147
TKI-300	s291	CGN	CGN21379	L. serriola	Wild	SVK	1984			Wild						http://cgngenis.wur.nl/AccessionDetails.aspx?acnumber=CGN21379	10.18730/1AJJG	147
TKI-301	s292	CGN	CGN21380	L. serriola	Wild	DNK	1984			Wild						http://cgngenis.wur.nl/AccessionDetails.aspx?acnumber=CGN21380	10.18730/1AJNK	153
TKI-302	s293	CGN	CGN21382	L. serriola	Wild	POL				Wild						http://cgngenis.wur.nl/AccessionDetails.aspx?acnumber=CGN21382	10.18730/1AK0Y	144
TKI-303	s294	CGN	CGN21389	L. serriola	Wild	GBR	1986			Wild						http://cgngenis.wur.nl/AccessionDetails.aspx?acnumber=CGN21389	10.18730/1H1YX	144
TKI-304	s295	CGN	CGN21391	L. serriola	Wild	FRA				Wild						http://cgngenis.wur.nl/AccessionDetails.aspx?acnumber=CGN21391	10.18730/1H282	144
TKI-305	s296	CGN	CGN21407	L. serriola	Wild	DNK				Wild						http://cgngenis.wur.nl/AccessionDetails.aspx?acnumber=CGN21407	10.18730/1P5VM	144
TKI-306	s297	CGN	CGN22035	L. serriola	Wild	UZB	1999			Wild						http://cgngenis.wur.nl/AccessionDetails.aspx?acnumber=CGN22035	10.18730/1PBYY	144
TKI-307	s298	CGN	CGN22037	L. serriola	Wild	UZB	1999			Wild						http://cgngenis.wur.nl/AccessionDetails.aspx?acnumber=CGN22037	10.18730/1PC0*	144
TKI-307	s298	CGN	CGN22037	L. serriola	Wild	UZB	1999			Wild						http://cgngenis.wur.nl/AccessionDetails.aspx?acnumber=CGN22037	10.18730/1PC0*	144
TKI-308	s299	CGN	CGN22039	L. serriola	Wild	UZB	1999			Wild						http://cgngenis.wur.nl/AccessionDetails.aspx?acnumber=CGN22039	10.18730/1PC2$	130
TKI-309	s300	CGN	CGN22043	L. serriola	Wild	KGZ	1999			Wild						http://cgngenis.wur.nl/AccessionDetails.aspx?acnumber=CGN22043	10.18730/1PC61	144
TKI-310	s301	CGN	CGN22051	L. serriola	Wild	KGZ	1999			Wild						http://cgngenis.wur.nl/AccessionDetails.aspx?acnumber=CGN22051	10.18730/1PCNG	137
TKI-311	s302	CGN	CGN22053	L. serriola	Wild	KGZ	1999			Wild						http://cgngenis.wur.nl/AccessionDetails.aspx?acnumber=CGN22053	10.18730/1PCTN	144
TKI-312	s303	CGN	CGN22055	L. serriola	Wild	KGZ	1999			Wild						http://cgngenis.wur.nl/AccessionDetails.aspx?acnumber=CGN22055	10.18730/1PCXR	130
TKI-313	s304	CGN	CGN22058	L. serriola	Wild	UZB	1999			Wild						http://cgngenis.wur.nl/AccessionDetails.aspx?acnumber=CGN22058	10.18730/1PD4Z	137
TKI-314	s305	CGN	CGN22689	L. serriola	Wild	AZE	1999			Wild						http://cgngenis.wur.nl/AccessionDetails.aspx?acnumber=CGN22689	10.18730/106JB	130
TKI-315	s306	CGN	CGN22691	L. serriola	Wild	AZE	1999			Wild						http://cgngenis.wur.nl/AccessionDetails.aspx?acnumber=CGN22691	10.18730/106MD	153
TKI-316	s307	CGN	CGN22692	L. serriola	Wild	IRN	1999			Wild						http://cgngenis.wur.nl/AccessionDetails.aspx?acnumber=CGN22692	10.18730/106NE	144
TKI-317	s308	CGN	CGN22693	L. serriola	Wild	IRN	1999			Wild						http://cgngenis.wur.nl/AccessionDetails.aspx?acnumber=CGN22693	10.18730/106PF	124
TKI-318	s309	CGN	CGN22695	L. serriola	Wild	IRN	1999			Wild						http://cgngenis.wur.nl/AccessionDetails.aspx?acnumber=CGN22695	10.18730/106RH	130
TKI-319	s310	CGN	CGN22736	L. serriola	Wild	GRC				Wild						http://cgngenis.wur.nl/AccessionDetails.aspx?acnumber=CGN22736	10.18730/1P5PF	137
TKI-320	s311	CGN	CGN22738	L. serriola	Wild	UZB	1999			Wild						http://cgngenis.wur.nl/AccessionDetails.aspx?acnumber=CGN22738	10.18730/1PBFF	147
TKI-321	s312	CGN	CGN22740	L. serriola	Wild	UZB	1999			Wild						http://cgngenis.wur.nl/AccessionDetails.aspx?acnumber=CGN22740	10.18730/1PBJJ	124
TKI-322	s313	CGN	CGN22746	L. serriola	Wild	KGZ	1999			Wild						http://cgngenis.wur.nl/AccessionDetails.aspx?acnumber=CGN22746	10.18730/1PCB6	124
TKI-323	s314	CGN	CGN22750	L. serriola	Wild	KGZ	1999			Wild						http://cgngenis.wur.nl/AccessionDetails.aspx?acnumber=CGN22750	10.18730/1PCKE	130
TKI-324	s315	CGN	CGN22758	L. serriola	Wild	UZB	1999			Wild						http://cgngenis.wur.nl/AccessionDetails.aspx?acnumber=CGN22758	10.18730/1PD1W	130
TKI-324	s315	CGN	CGN22758	L. serriola	Wild	UZB	1999			Wild						http://cgngenis.wur.nl/AccessionDetails.aspx?acnumber=CGN22758	10.18730/1PD1W	130
TKI-325	s316	CGN	CGN22759	L. serriola	Wild	CZE	1999			Wild						http://cgngenis.wur.nl/AccessionDetails.aspx?acnumber=CGN22759	10.18730/1PDH7	153
TKI-326	s317	CGN	CGN23091	L. serriola	Wild	AZE	1999			Wild						http://cgngenis.wur.nl/AccessionDetails.aspx?acnumber=CGN23091	10.18730/106XP	137
TKI-327	s318	CGN	CGN23855	L. serriola	Wild	ROU	1984			Wild						http://cgngenis.wur.nl/AccessionDetails.aspx?acnumber=CGN23855	10.18730/1AJQN	153
TKI-328	s319	CGN	CGN23856	L. serriola	Wild	CZE	1984			Wild						http://cgngenis.wur.nl/AccessionDetails.aspx?acnumber=CGN23856	10.18730/1AJRP	158
TKI-329	s320	CGN	CGN23860	L. serriola	Wild	BEL				Wild						http://cgngenis.wur.nl/AccessionDetails.aspx?acnumber=CGN23860	10.18730/1H1RQ	144
TKI-330	s321	CGN	CGN23869	L. serriola	Wild	FRA				Wild						http://cgngenis.wur.nl/AccessionDetails.aspx?acnumber=CGN23869	10.18730/1H24=	144
TKI-331	s322	CGN	CGN23871	L. serriola	Wild	POL	1996			Wild						http://cgngenis.wur.nl/AccessionDetails.aspx?acnumber=CGN23871	10.18730/1NRG0	137
TKI-332	s323	CGN	CGN23872	L. serriola	Wild	DEU	1995			Wild						http://cgngenis.wur.nl/AccessionDetails.aspx?acnumber=CGN23872	10.18730/1NRJ2	137
TKI-333	s324	CGN	CGN23874	L. serriola	Wild	FRA	1995			Wild						http://cgngenis.wur.nl/AccessionDetails.aspx?acnumber=CGN23874	10.18730/1NRR8	144
TKI-334	s325	CGN	CGN23877	L. serriola	Wild	SWE				Wild						http://cgngenis.wur.nl/AccessionDetails.aspx?acnumber=CGN23877	10.18730/1P5KC	158
TKI-335	s326	CGN	CGN23884	L. serriola	Wild	PRT	1996			Wild						http://cgngenis.wur.nl/AccessionDetails.aspx?acnumber=CGN23884	10.18730/1PDB1	144
TKI-336	s327	CGN	CGN23893	L. serriola	Wild	ITA	1999			Wild						http://cgngenis.wur.nl/AccessionDetails.aspx?acnumber=CGN23893	10.18730/106C5	137
TKI-337	s328	CGN	CGN23895	L. serriola	Wild	FRA	2000			Wild						http://cgngenis.wur.nl/AccessionDetails.aspx?acnumber=CGN23895	10.18730/106F8	147
TKI-338	s329	CGN	CGN24779	L. serriola	Wild			LSE 57/15		Wild					Bremia differential S7 (Dm gene 7)	http://cgngenis.wur.nl/AccessionDetails.aspx?acnumber=CGN24779	10.18730/114WK	158
TKI-339	s330	CGN	CGN24780	L. serriola	Wild			LS-102		Wild					Bremia differential S15 (Dm gene 17)	http://cgngenis.wur.nl/AccessionDetails.aspx?acnumber=CGN24780	10.18730/114XM	144
TKI-340	s331	UC Davis	US96UC23	L. serriola	Research line			US96UC23		Wild					Reference genome L. serriola			144
TKI-341	s332	CGN	CGN05147	L. saligna	Wild	ITA	1982			Wild						http://cgngenis.wur.nl/AccessionDetails.aspx?acnumber=CGN05147	10.18730/17T60	172
TKI-341	s332	CGN	CGN05147	L. saligna	Wild	ITA	1982			Wild						http://cgngenis.wur.nl/AccessionDetails.aspx?acnumber=CGN05147	10.18730/17T60	172
TKI-342	s333	CGN	CGN05271	L. saligna	Wild					Wild						http://cgngenis.wur.nl/AccessionDetails.aspx?acnumber=CGN05271	10.18730/17S10	158
TKI-342	s333	CGN	CGN05271	L. saligna	Wild					Wild						http://cgngenis.wur.nl/AccessionDetails.aspx?acnumber=CGN05271	10.18730/17S10	158
TKI-343	s334	CGN	CGN05282	L. saligna	Wild					Wild						http://cgngenis.wur.nl/AccessionDetails.aspx?acnumber=CGN05282	10.18730/17S21	172
TKI-343	s334	CGN	CGN05282	L. saligna	Wild					Wild						http://cgngenis.wur.nl/AccessionDetails.aspx?acnumber=CGN05282	10.18730/17S21	172
TKI-344	s335	CGN	CGN05301	L. saligna	Wild	FRA	1975			Wild						http://cgngenis.wur.nl/AccessionDetails.aspx?acnumber=CGN05301	10.18730/17S43	158
TKI-344	s335	CGN	CGN05301	L. saligna	Wild	FRA	1975			Wild						http://cgngenis.wur.nl/AccessionDetails.aspx?acnumber=CGN05301	10.18730/17S43	158
TKI-345	s336	CGN	CGN05304	L. saligna	Wild	ISR	1976			Wild						http://cgngenis.wur.nl/AccessionDetails.aspx?acnumber=CGN05304	10.18730/17S65	172
TKI-345	s336	CGN	CGN05304	L. saligna	Wild	ISR	1976			Wild						http://cgngenis.wur.nl/AccessionDetails.aspx?acnumber=CGN05304	10.18730/17S65	172
TKI-346	NaN	CGN	CGN05305	L. saligna	Wild	ISR	1976			Wild						http://cgngenis.wur.nl/AccessionDetails.aspx?acnumber=CGN05305	10.18730/17S76	166
TKI-347	s337	CGN	CGN05306	L. saligna	Wild	ISR	1976			Wild						http://cgngenis.wur.nl/AccessionDetails.aspx?acnumber=CGN05306	10.18730/17S98	172
TKI-347	s337	CGN	CGN05306	L. saligna	Wild	ISR	1976			Wild						http://cgngenis.wur.nl/AccessionDetails.aspx?acnumber=CGN05306	10.18730/17S98	172
TKI-348	s338	CGN	CGN05309	L. saligna	Wild	ISR	1976			Wild						http://cgngenis.wur.nl/AccessionDetails.aspx?acnumber=CGN05309	10.18730/17SCB	186
TKI-348	s338	CGN	CGN05309	L. saligna	Wild	ISR	1976			Wild						http://cgngenis.wur.nl/AccessionDetails.aspx?acnumber=CGN05309	10.18730/17SCB	186
TKI-349	s339	CGN	CGN05310	L. saligna	Wild	ISR	1976			Wild						http://cgngenis.wur.nl/AccessionDetails.aspx?acnumber=CGN05310	10.18730/17SDC	179
TKI-349	s339	CGN	CGN05310	L. saligna	Wild	ISR	1976			Wild						http://cgngenis.wur.nl/AccessionDetails.aspx?acnumber=CGN05310	10.18730/17SDC	179
TKI-350	s340	CGN	CGN05311	L. saligna	Wild	ISR	1976			Wild						http://cgngenis.wur.nl/AccessionDetails.aspx?acnumber=CGN05311	10.18730/17SED	166
TKI-350	s340	CGN	CGN05311	L. saligna	Wild	ISR	1976			Wild						http://cgngenis.wur.nl/AccessionDetails.aspx?acnumber=CGN05311	10.18730/17SED	166
TKI-351	s341	CGN	CGN05313	L. saligna	Wild	ISR	1976			Wild						http://cgngenis.wur.nl/AccessionDetails.aspx?acnumber=CGN05313	10.18730/17SFE	179
TKI-351	s341	CGN	CGN05313	L. saligna	Wild	ISR	1976			Wild						http://cgngenis.wur.nl/AccessionDetails.aspx?acnumber=CGN05313	10.18730/17SFE	179
TKI-352	s342	CGN	CGN05314	L. saligna	Wild	ISR	1976			Wild						http://cgngenis.wur.nl/AccessionDetails.aspx?acnumber=CGN05314	10.18730/17SGF	179
TKI-352	s342	CGN	CGN05314	L. saligna	Wild	ISR	1976			Wild						http://cgngenis.wur.nl/AccessionDetails.aspx?acnumber=CGN05314	10.18730/17SGF	179
TKI-353	s343	CGN	CGN05315	L. saligna	Wild	ISR	1976			Wild						http://cgngenis.wur.nl/AccessionDetails.aspx?acnumber=CGN05315	10.18730/17SHG	172
TKI-353	s343	CGN	CGN05315	L. saligna	Wild	ISR	1976			Wild						http://cgngenis.wur.nl/AccessionDetails.aspx?acnumber=CGN05315	10.18730/17SHG	172
TKI-354	s344	CGN	CGN05317	L. saligna	Wild	ISR	1976			Wild						http://cgngenis.wur.nl/AccessionDetails.aspx?acnumber=CGN05317	10.18730/17SJH	172
TKI-354	s344	CGN	CGN05317	L. saligna	Wild	ISR	1976			Wild						http://cgngenis.wur.nl/AccessionDetails.aspx?acnumber=CGN05317	10.18730/17SJH	172
TKI-355	s345	CGN	CGN05318	L. saligna	Wild	ISR	1976			Wild					Bremia resistance Bl:17/20/21/22/23/26	http://cgngenis.wur.nl/AccessionDetails.aspx?acnumber=CGN05318	10.18730/17SKJ	158
TKI-355	s345	CGN	CGN05318	L. saligna	Wild	ISR	1976			Wild					Bremia resistance Bl:17/20/21/22/23/26	http://cgngenis.wur.nl/AccessionDetails.aspx?acnumber=CGN05318	10.18730/17SKJ	158
TKI-356	s346	CGN	CGN05319	L. saligna	Wild	ISR	1976			Wild						http://cgngenis.wur.nl/AccessionDetails.aspx?acnumber=CGN05319	10.18730/17SMK	166
TKI-356	s346	CGN	CGN05319	L. saligna	Wild	ISR	1976			Wild						http://cgngenis.wur.nl/AccessionDetails.aspx?acnumber=CGN05319	10.18730/17SMK	166
TKI-357	s347	CGN	CGN05320	L. saligna	Wild	ISR	1976			Wild						http://cgngenis.wur.nl/AccessionDetails.aspx?acnumber=CGN05320	10.18730/17SNM	158
TKI-357	s347	CGN	CGN05320	L. saligna	Wild	ISR	1976			Wild						http://cgngenis.wur.nl/AccessionDetails.aspx?acnumber=CGN05320	10.18730/17SNM	158
TKI-358	s348	CGN	CGN05321	L. saligna	Wild	ISR	1976			Wild						http://cgngenis.wur.nl/AccessionDetails.aspx?acnumber=CGN05321	10.18730/17SPN	153
TKI-358	s348	CGN	CGN05321	L. saligna	Wild	ISR	1976			Wild						http://cgngenis.wur.nl/AccessionDetails.aspx?acnumber=CGN05321	10.18730/17SPN	153
TKI-359	s349	CGN	CGN05322	L. saligna	Wild	ISR	1976			Wild						http://cgngenis.wur.nl/AccessionDetails.aspx?acnumber=CGN05322	10.18730/17SQP	166
TKI-359	s349	CGN	CGN05322	L. saligna	Wild	ISR	1976			Wild						http://cgngenis.wur.nl/AccessionDetails.aspx?acnumber=CGN05322	10.18730/17SQP	166
TKI-360	s350	CGN	CGN05323	L. saligna	Wild	ISR	1976			Wild						http://cgngenis.wur.nl/AccessionDetails.aspx?acnumber=CGN05323	10.18730/17SRQ	159
TKI-360	s350	CGN	CGN05323	L. saligna	Wild	ISR	1976			Wild						http://cgngenis.wur.nl/AccessionDetails.aspx?acnumber=CGN05323	10.18730/17SRQ	159
TKI-362	s351	CGN	CGN05325	L. saligna	Wild	ISR	1976			Wild						http://cgngenis.wur.nl/AccessionDetails.aspx?acnumber=CGN05325	10.18730/17STS	172
TKI-362	s351	CGN	CGN05325	L. saligna	Wild	ISR	1976			Wild						http://cgngenis.wur.nl/AccessionDetails.aspx?acnumber=CGN05325	10.18730/17STS	172
TKI-363	s352	CGN	CGN05326	L. saligna	Wild	ISR	1976			Wild						http://cgngenis.wur.nl/AccessionDetails.aspx?acnumber=CGN05326	10.18730/17T0Z	166
TKI-363	s352	CGN	CGN05326	L. saligna	Wild	ISR	1976			Wild						http://cgngenis.wur.nl/AccessionDetails.aspx?acnumber=CGN05326	10.18730/17T0Z	166
TKI-364	s353	CGN	CGN05327	L. saligna	Wild	ESP				Wild						http://cgngenis.wur.nl/AccessionDetails.aspx?acnumber=CGN05327	10.18730/17T1*	166
TKI-364	s353	CGN	CGN05327	L. saligna	Wild	ESP				Wild						http://cgngenis.wur.nl/AccessionDetails.aspx?acnumber=CGN05327	10.18730/17T1*	166
TKI-365	s354	CGN	CGN05329	L. saligna	Wild	PRT				Wild					Bremia resistance Bl:17/20/21/22/23, segregating for Bl:26	http://cgngenis.wur.nl/AccessionDetails.aspx?acnumber=CGN05329	10.18730/17T3$	166
TKI-366	s355	CGN	CGN05330	L. saligna	Wild	ISR		LSA/92/2		Wild						http://cgngenis.wur.nl/AccessionDetails.aspx?acnumber=CGN05330	10.18730/17T5U	166
TKI-366	s355	CGN	CGN05330	L. saligna	Wild	ISR		LSA/92/2		Wild						http://cgngenis.wur.nl/AccessionDetails.aspx?acnumber=CGN05330	10.18730/17T5U	166
TKI-367	s356	CGN	CGN05882	L. saligna	Wild	ISR	1976			Wild						http://cgngenis.wur.nl/AccessionDetails.aspx?acnumber=CGN05882	10.18730/17S54	172
TKI-367	s356	CGN	CGN05882	L. saligna	Wild	ISR	1976			Wild						http://cgngenis.wur.nl/AccessionDetails.aspx?acnumber=CGN05882	10.18730/17S54	172
TKI-368	s357	CGN	CGN05895	L. saligna	Wild	ISR	1976			Wild						http://cgngenis.wur.nl/AccessionDetails.aspx?acnumber=CGN05895	10.18730/17SBA	186
TKI-368	s357	CGN	CGN05895	L. saligna	Wild	ISR	1976			Wild						http://cgngenis.wur.nl/AccessionDetails.aspx?acnumber=CGN05895	10.18730/17SBA	186
TKI-369	s358	CGN	CGN05947	L. saligna	Wild	ISR	1976			Wild						http://cgngenis.wur.nl/AccessionDetails.aspx?acnumber=CGN05947	10.18730/17SYX	179
TKI-369	s358	CGN	CGN05947	L. saligna	Wild	ISR	1976			Wild						http://cgngenis.wur.nl/AccessionDetails.aspx?acnumber=CGN05947	10.18730/17SYX	179
TKI-370	s359	CGN	CGN09311	L. saligna	Wild	ISR	1976			Wild						http://cgngenis.wur.nl/AccessionDetails.aspx?acnumber=CGN09311	10.18730/17S87	200
TKI-370	s359	CGN	CGN09311	L. saligna	Wild	ISR	1976			Wild						http://cgngenis.wur.nl/AccessionDetails.aspx?acnumber=CGN09311	10.18730/17S87	200
TKI-371	s360	CGN	CGN09313	L. saligna	Wild	ISR	1976			Wild						http://cgngenis.wur.nl/AccessionDetails.aspx?acnumber=CGN09313	10.18730/17SZY	166
TKI-371	s360	CGN	CGN09313	L. saligna	Wild	ISR	1976			Wild						http://cgngenis.wur.nl/AccessionDetails.aspx?acnumber=CGN09313	10.18730/17SZY	166
TKI-372	s361	CGN	CGN09314	L. saligna	Wild	ISR		LSA/92/1		Wild						http://cgngenis.wur.nl/AccessionDetails.aspx?acnumber=CGN09314	10.18730/17T4=	186
TKI-372	s361	CGN	CGN09314	L. saligna	Wild	ISR		LSA/92/1		Wild						http://cgngenis.wur.nl/AccessionDetails.aspx?acnumber=CGN09314	10.18730/17T4=	186
TKI-373	s362	CGN	CGN11341	L. saligna	Wild			UC83US-01		Wild						http://cgngenis.wur.nl/AccessionDetails.aspx?acnumber=CGN11341	10.18730/1BSVF	186
TKI-374	s363	CGN	CGN13326	L. saligna	Wild	GRC	1982	Maruli		Wild					Resistant to CMV1 and LIYV; Bremia resistance Bl:17/20/21/22/23/26	http://cgngenis.wur.nl/AccessionDetails.aspx?acnumber=CGN13326	10.18730/1CVDG	172
TKI-374	s363	CGN	CGN13326	L. saligna	Wild	GRC	1982	Maruli		Wild					Resistant to CMV1 and LIYV; Bremia resistance Bl:17/20/21/22/23/26	http://cgngenis.wur.nl/AccessionDetails.aspx?acnumber=CGN13326	10.18730/1CVDG	172
TKI-375	s364	CGN	CGN13327	L. saligna	Wild	GRC	1982	Wild Maruli		Wild					Resistant to CMV1 and LIYV	http://cgngenis.wur.nl/AccessionDetails.aspx?acnumber=CGN13327	10.18730/1CVEH	153
TKI-375	s364	CGN	CGN13327	L. saligna	Wild	GRC	1982	Wild Maruli		Wild					Resistant to CMV1 and LIYV	http://cgngenis.wur.nl/AccessionDetails.aspx?acnumber=CGN13327	10.18730/1CVEH	153
TKI-376	s365	CGN	CGN13330	L. saligna	Wild	TUR	1982			Wild					Resistant to corky root and TSWV	http://cgngenis.wur.nl/AccessionDetails.aspx?acnumber=CGN13330	10.18730/1CVHM	158
TKI-377	s366	CGN	CGN13371	L. saligna	Wild	BGR	1989			Wild						http://cgngenis.wur.nl/AccessionDetails.aspx?acnumber=CGN13371	10.18730/1CX81	158
TKI-378	s367	CGN	CGN13374	L. saligna	Wild	BGR	1989			Wild						http://cgngenis.wur.nl/AccessionDetails.aspx?acnumber=CGN13374	10.18730/1CXB4	172
TKI-378	s367	CGN	CGN13374	L. saligna	Wild	BGR	1989			Wild						http://cgngenis.wur.nl/AccessionDetails.aspx?acnumber=CGN13374	10.18730/1CXB4	172
TKI-379	s368	CGN	CGN13375	L. saligna	Wild	BGR	1989			Wild						http://cgngenis.wur.nl/AccessionDetails.aspx?acnumber=CGN13375	10.18730/1CXC5	166
TKI-379	s368	CGN	CGN13375	L. saligna	Wild	BGR	1989			Wild						http://cgngenis.wur.nl/AccessionDetails.aspx?acnumber=CGN13375	10.18730/1CXC5	166
TKI-380	s369	CGN	CGN15697	L. saligna	Wild	TUR	1990			Wild						http://cgngenis.wur.nl/AccessionDetails.aspx?acnumber=CGN15697	10.18730/1E0X*	153
TKI-381	s370	CGN	CGN15699	L. saligna	Wild	TUR	1990			Wild						http://cgngenis.wur.nl/AccessionDetails.aspx?acnumber=CGN15699	10.18730/1E0Z$	153
TKI-381	s370	CGN	CGN15699	L. saligna	Wild	TUR	1990			Wild						http://cgngenis.wur.nl/AccessionDetails.aspx?acnumber=CGN15699	10.18730/1E0Z$	153
TKI-382	s371	CGN	CGN15705	L. saligna	Wild	GEO	1991			Wild						http://cgngenis.wur.nl/AccessionDetails.aspx?acnumber=CGN15705	10.18730/1E39$	158
TKI-383	s372	CGN	CGN15716	L. saligna	Wild	RUS	1991			Wild						http://cgngenis.wur.nl/AccessionDetails.aspx?acnumber=CGN15716	10.18730/1E3M8	166
TKI-384	s373	CGN	CGN15726	L. saligna	Wild	RUS	1991			Wild						http://cgngenis.wur.nl/AccessionDetails.aspx?acnumber=CGN15726	10.18730/1E3YJ	166
TKI-386	s374	CGN	CGN16245	L. saligna	Wild	ESP	1991			Wild						http://cgngenis.wur.nl/AccessionDetails.aspx?acnumber=CGN16245	10.18730/1E4N4	158
TKI-386	s374	CGN	CGN16245	L. saligna	Wild	ESP	1991			Wild						http://cgngenis.wur.nl/AccessionDetails.aspx?acnumber=CGN16245	10.18730/1E4N4	158
TKI-387	s375	CGN	CGN17386	L. saligna	Wild	ITA				Wild						http://cgngenis.wur.nl/AccessionDetails.aspx?acnumber=CGN17386	10.18730/1AK4$	179
TKI-388	s376	CGN	CGN17444	L. saligna	Wild	GBR				Wild						http://cgngenis.wur.nl/AccessionDetails.aspx?acnumber=CGN17444	10.18730/1HB2S	166
TKI-388	s376	CGN	CGN17444	L. saligna	Wild	GBR				Wild						http://cgngenis.wur.nl/AccessionDetails.aspx?acnumber=CGN17444	10.18730/1HB2S	166
TKI-389	s377	CGN	CGN18674	L. saligna	Wild	ITA	1994			Wild						http://cgngenis.wur.nl/AccessionDetails.aspx?acnumber=CGN18674	10.18730/1JFSG	172
TKI-389	s377	CGN	CGN18674	L. saligna	Wild	ITA	1994			Wild						http://cgngenis.wur.nl/AccessionDetails.aspx?acnumber=CGN18674	10.18730/1JFSG	172
TKI-390	s378	CGN	CGN19038	L. saligna	Wild	ITA	1994			Wild						http://cgngenis.wur.nl/AccessionDetails.aspx?acnumber=CGN19038	10.18730/1JGXF	186
TKI-391	s379	CGN	CGN19047	L. saligna	Wild	ITA	1995			Wild						http://cgngenis.wur.nl/AccessionDetails.aspx?acnumber=CGN19047	10.18730/1JH6R	166
TKI-391	s379	CGN	CGN19047	L. saligna	Wild	ITA	1995			Wild						http://cgngenis.wur.nl/AccessionDetails.aspx?acnumber=CGN19047	10.18730/1JH6R	166
TKI-392	s380	CGN	CGN19049	L. saligna	Wild	ITA	1995			Wild						http://cgngenis.wur.nl/AccessionDetails.aspx?acnumber=CGN19049	10.18730/1JH8T	166
TKI-393	s381	CGN	CGN20121	L. saligna	Wild	ITA	1994			Wild						http://cgngenis.wur.nl/AccessionDetails.aspx?acnumber=CGN20121	10.18730/1M9TQ	166
TKI-394	s382	CGN	CGN20693	L. altaica	Wild	UZB	1997			Wild						http://cgngenis.wur.nl/AccessionDetails.aspx?acnumber=CGN20693	10.18730/1NQXJ	124
TKI-395	s383	CGN	CGN20697	L. saligna	Wild	UZB	1997			Wild						http://cgngenis.wur.nl/AccessionDetails.aspx?acnumber=CGN20697	10.18730/1NR2Q	166
TKI-396	s384	CGN	CGN21395	L. saligna	Wild	ITA	1996			Wild						http://cgngenis.wur.nl/AccessionDetails.aspx?acnumber=CGN21395	10.18730/1NRFU	166
TKI-396	s384	CGN	CGN21395	L. saligna	Wild	ITA	1996			Wild						http://cgngenis.wur.nl/AccessionDetails.aspx?acnumber=CGN21395	10.18730/1NRFU	166
TKI-397	s385	CGN	CGN21396	L. saligna	Wild	GBR	1994			Wild						http://cgngenis.wur.nl/AccessionDetails.aspx?acnumber=CGN21396	10.18730/1NRH1	159
TKI-397	s385	CGN	CGN21396	L. saligna	Wild	GBR	1994			Wild						http://cgngenis.wur.nl/AccessionDetails.aspx?acnumber=CGN21396	10.18730/1NRH1	159
TKI-398	s386	CGN	CGN21397	L. saligna	Wild	ITA	1996			Wild						http://cgngenis.wur.nl/AccessionDetails.aspx?acnumber=CGN21397	10.18730/1NRK3	179
TKI-399	s387	CGN	CGN21406	L. saligna	Wild	ITA	1997			Wild						http://cgngenis.wur.nl/AccessionDetails.aspx?acnumber=CGN21406	10.18730/1P5QG	158
TKI-399	s387	CGN	CGN21406	L. saligna	Wild	ITA	1997			Wild						http://cgngenis.wur.nl/AccessionDetails.aspx?acnumber=CGN21406	10.18730/1P5QG	158
TKI-400	s388	CGN	CGN23883	L. saligna	Wild	PRT	1998			Wild						http://cgngenis.wur.nl/AccessionDetails.aspx?acnumber=CGN23883	10.18730/1PDA0	158
TKI-401	s389	WUR Department of Plant Breeding	PV15242	L. saligna		FRA		Saligna 275-5		Wild								153
TKI-402	s390	CGN	CGN04678	L. virosa	Wild					Wild						http://cgngenis.wur.nl/AccessionDetails.aspx?acnumber=CGN04678	10.18730/17TWP	130
TKI-403	s391	CGN	CGN04682	L. virosa	Wild		1972			Wild					Resistant to Nasonovia ribisnigri, Nr gene	http://cgngenis.wur.nl/AccessionDetails.aspx?acnumber=CGN04682	10.18730/17TB5	130
TKI-403	s391	CGN	CGN04682	L. virosa	Wild		1972			Wild					Resistant to Nasonovia ribisnigri, Nr gene	http://cgngenis.wur.nl/AccessionDetails.aspx?acnumber=CGN04682	10.18730/17TB5	130
TKI-404	s392	CGN	CGN04683	L. virosa	Wild					Wild					Reference genome L. virosa; Resistant to Nasonovia ribisnigri, Nr gene	http://cgngenis.wur.nl/AccessionDetails.aspx?acnumber=CGN04683	10.18730/17TC6	137
TKI-405	s393	CGN	CGN04950	L. virosa	Wild					Wild						http://cgngenis.wur.nl/AccessionDetails.aspx?acnumber=CGN04950	10.18730/17TD7	153
TKI-406	s394	CGN	CGN04955	L. virosa	Wild					Wild						http://cgngenis.wur.nl/AccessionDetails.aspx?acnumber=CGN04955	10.18730/17TF9	158
TKI-407	s395	CGN	CGN05077	L. virosa	Wild					Wild						http://cgngenis.wur.nl/AccessionDetails.aspx?acnumber=CGN05077	10.18730/17TQH	144
TKI-408	s396	CGN	CGN05145	L. virosa	Wild	FRA	1983			Wild						http://cgngenis.wur.nl/AccessionDetails.aspx?acnumber=CGN05145	10.18730/17TRJ	137
TKI-409	s397	CGN	CGN05148	L. virosa	Wild	FRA	1983			Wild					High resistance to Nasonovia ribisnigri Nr:1	http://cgngenis.wur.nl/AccessionDetails.aspx?acnumber=CGN05148	10.18730/17TSK	130
TKI-410	s398	CGN	CGN05268	L. virosa	Wild		1972			Wild						http://cgngenis.wur.nl/AccessionDetails.aspx?acnumber=CGN05268	10.18730/17TGA	137
TKI-411	s399	CGN	CGN05270	L. virosa	Wild		1972			Wild						http://cgngenis.wur.nl/AccessionDetails.aspx?acnumber=CGN05270	10.18730/17THB	137
TKI-412	NaN	CGN	CGN05332	L. virosa	Wild	ITA	1983			Wild						http://cgngenis.wur.nl/AccessionDetails.aspx?acnumber=CGN05332	10.18730/17TVN	137
TKI-413	s401	CGN	CGN05333	L. virosa	Wild	FRA				Wild						http://cgngenis.wur.nl/AccessionDetails.aspx?acnumber=CGN05333	10.18730/18E5A	137
TKI-414	NaN	CGN	CGN05794	L. virosa	Wild		1973			Wild						http://cgngenis.wur.nl/AccessionDetails.aspx?acnumber=CGN05794	10.18730/17V8$	137
TKI-415	s403	CGN	CGN05869	L. virosa	Wild					Wild						http://cgngenis.wur.nl/AccessionDetails.aspx?acnumber=CGN05869	10.18730/18DKX	130
TKI-416	s404	CGN	CGN09315	L. virosa	Wild					Wild						http://cgngenis.wur.nl/AccessionDetails.aspx?acnumber=CGN09315	10.18730/17T82	130
TKI-417	s405	CGN	CGN09316	L. virosa	Wild	GBR				Wild					Partially resistant to Nasonovia ribisnigri	http://cgngenis.wur.nl/AccessionDetails.aspx?acnumber=CGN09316	10.18730/17T93	130
TKI-417	s405	CGN	CGN09316	L. virosa	Wild	GBR				Wild					Partially resistant to Nasonovia ribisnigri	http://cgngenis.wur.nl/AccessionDetails.aspx?acnumber=CGN09316	10.18730/17T93	130
TKI-418	s406	CGN	CGN09364	L. virosa	Wild					Wild						http://cgngenis.wur.nl/AccessionDetails.aspx?acnumber=CGN09364	10.18730/18DJW	137
TKI-418	s406	CGN	CGN09364	L. virosa	Wild					Wild						http://cgngenis.wur.nl/AccessionDetails.aspx?acnumber=CGN09364	10.18730/18DJW	137
TKI-419	NaN	CGN	CGN09365	L. virosa	Wild	IRN	1977			Wild					Resistant to European LMV isolates, Mo3 gene	http://cgngenis.wur.nl/AccessionDetails.aspx?acnumber=CGN09365	10.18730/18DMY	144
TKI-420	s408	CGN	CGN13302	L. virosa	Wild	DEU				Wild						http://cgngenis.wur.nl/AccessionDetails.aspx?acnumber=CGN13302	10.18730/1AK6U	137
TKI-421	NaN	CGN	CGN13325	L. virosa	Wild	BEL	1961			Wild					Resistant to CMV2 and Sclerotinia minor	http://cgngenis.wur.nl/AccessionDetails.aspx?acnumber=CGN13325	10.18730/1CVCF	124
TKI-422	s410	CGN	CGN13337	L. virosa	Wild	ESP	1989			Wild						http://cgngenis.wur.nl/AccessionDetails.aspx?acnumber=CGN13337	10.18730/1CVSW	137
TKI-423	s411	CGN	CGN13353	L. virosa	Wild	ESP	1989			Wild					Flower branches drooping	http://cgngenis.wur.nl/AccessionDetails.aspx?acnumber=CGN13353	10.18730/1CWB9	153
TKI-423	s411	CGN	CGN13353	L. virosa	Wild	ESP	1989			Wild					Flower branches drooping	http://cgngenis.wur.nl/AccessionDetails.aspx?acnumber=CGN13353	10.18730/1CWB9	153
TKI-424	s412	CGN	CGN13355	L. virosa	Wild	ESP	1989			Wild					High resistance to Nasonovia ribisnigri Nr:0 and near complete resistance to Macrosiphum euphorbiae	http://cgngenis.wur.nl/AccessionDetails.aspx?acnumber=CGN13355	10.18730/1CWGE	147
TKI-425	s413	CGN	CGN13356	L. virosa	Wild	PRT	1989			Wild						http://cgngenis.wur.nl/AccessionDetails.aspx?acnumber=CGN13356	10.18730/1CWHF	144
TKI-426	NaN	CGN	CGN13361	L. virosa	Wild	FRA	1989			Wild					High resistance to Nasonovia ribisnigri Nr:0	http://cgngenis.wur.nl/AccessionDetails.aspx?acnumber=CGN13361	10.18730/1CWSQ	144
TKI-427	s415	CGN	CGN14290	L. virosa	Wild	ESP	1989			Wild						http://cgngenis.wur.nl/AccessionDetails.aspx?acnumber=CGN14290	10.18730/1CWDB	144
TKI-428	s416	CGN	CGN14291	L. virosa	Wild	ESP	1989			Wild						http://cgngenis.wur.nl/AccessionDetails.aspx?acnumber=CGN14291	10.18730/1CWEC	144
TKI-428	s416	CGN	CGN14291	L. virosa	Wild	ESP	1989			Wild						http://cgngenis.wur.nl/AccessionDetails.aspx?acnumber=CGN14291	10.18730/1CWEC	144
TKI-429	s417	CGN	CGN14310	L. virosa	Wild	FRA	1990			Wild						http://cgngenis.wur.nl/AccessionDetails.aspx?acnumber=CGN14310	10.18730/1DHCG	124
TKI-430	NaN	CGN	CGN16266	L. virosa	Wild	FRA	1992			Wild					High resistance to Nasonovia ribisnigri Nr:0	http://cgngenis.wur.nl/AccessionDetails.aspx?acnumber=CGN16266	10.18730/1H2F9	137
TKI-431	NaN	CGN	CGN16267	L. virosa	Wild	FRA	1992			Wild						http://cgngenis.wur.nl/AccessionDetails.aspx?acnumber=CGN16267	10.18730/1H2GA	144
TKI-432	NaN	CGN	CGN16272	L. virosa	Wild	FRA	1992			Wild					High resistance to Nasonovia ribisnigri Nr:0	http://cgngenis.wur.nl/AccessionDetails.aspx?acnumber=CGN16272	10.18730/1H2NF	153
TKI-433	s421	CGN	CGN16275	L. virosa	Wild	FRA	1992			Wild						http://cgngenis.wur.nl/AccessionDetails.aspx?acnumber=CGN16275	10.18730/1H2PG	153
TKI-434	NaN	CGN	CGN16285	L. virosa	Wild	FRA	1992			Wild						http://cgngenis.wur.nl/AccessionDetails.aspx?acnumber=CGN16285	10.18730/1H2ZS	153
TKI-435	s423	CGN	CGN17399	L. virosa	Wild	FRA				Wild						http://cgngenis.wur.nl/AccessionDetails.aspx?acnumber=CGN17399	10.18730/1H1XW	153
TKI-436	s424	CGN	CGN17400	L. virosa	Wild	PRT				Wild						http://cgngenis.wur.nl/AccessionDetails.aspx?acnumber=CGN17400	10.18730/1H1ZY	153
TKI-437	s425	CGN	CGN17402	L. virosa	Wild	FRA				Wild						http://cgngenis.wur.nl/AccessionDetails.aspx?acnumber=CGN17402	10.18730/1H25U	144
TKI-438	s426	CGN	CGN17437	L. virosa	Wild					Wild						http://cgngenis.wur.nl/AccessionDetails.aspx?acnumber=CGN17437	10.18730/1HAJ9	137
TKI-439	s427	CGN	CGN17439	L. virosa	Wild	FRA				Wild						http://cgngenis.wur.nl/AccessionDetails.aspx?acnumber=CGN17439	10.18730/1HAXM	144
TKI-440	NaN	CGN	CGN18619	L. virosa	Wild	FRA	1992			Wild						http://cgngenis.wur.nl/AccessionDetails.aspx?acnumber=CGN18619	10.18730/1H2HB	137
TKI-441	s429	CGN	CGN18677	L. virosa	Wild	CHL				Wild						http://cgngenis.wur.nl/AccessionDetails.aspx?acnumber=CGN18677	10.18730/1JG1R	137
TKI-442	NaN	CGN	CGN18980	L. virosa	Wild	ESP	1991			Wild						http://cgngenis.wur.nl/AccessionDetails.aspx?acnumber=CGN18980	10.18730/1E4P5	144
TKI-443	NaN	CGN	CGN19045	L. virosa	Wild	ITA	1995			Wild						http://cgngenis.wur.nl/AccessionDetails.aspx?acnumber=CGN19045	10.18730/1JH4P	137
TKI-444	s432	CGN	CGN20093	L. virosa	Wild					Wild						http://cgngenis.wur.nl/AccessionDetails.aspx?acnumber=CGN20093	10.18730/1AJPM	130
TKI-445	s433	CGN	CGN20680	L. virosa	Wild	CHE				Wild						http://cgngenis.wur.nl/AccessionDetails.aspx?acnumber=CGN20680	10.18730/1AJDB	147
TKI-445	s433	CGN	CGN20680	L. virosa	Wild	CHE				Wild						http://cgngenis.wur.nl/AccessionDetails.aspx?acnumber=CGN20680	10.18730/1AJDB	147
TKI-446	s434	CGN	CGN21398	L. virosa	Wild	PRT	1996			Wild						http://cgngenis.wur.nl/AccessionDetails.aspx?acnumber=CGN21398	10.18730/1NRN5	124
TKI-446	s434	CGN	CGN21398	L. virosa	Wild	PRT	1996			Wild						http://cgngenis.wur.nl/AccessionDetails.aspx?acnumber=CGN21398	10.18730/1NRN5	124
TKI-447	s435	CGN	CGN21399	L. virosa	Wild	FRA	1995			Wild					High resistance to Nasonovia ribisnigri Nr:1	http://cgngenis.wur.nl/AccessionDetails.aspx?acnumber=CGN21399	10.18730/1NRS9	144
TKI-448	s436	CGN	CGN21400	L. virosa	Wild	FRA	1995			Wild						http://cgngenis.wur.nl/AccessionDetails.aspx?acnumber=CGN21400	10.18730/1NRTA	144
TKI-449	s437	CGN	CGN22690	L. georgica	Wild	AZE	1999			Wild						http://cgngenis.wur.nl/AccessionDetails.aspx?acnumber=CGN22690	10.18730/106KC	137
TKI-449	s437	CGN	CGN22690	L. georgica	Wild	AZE	1999			Wild						http://cgngenis.wur.nl/AccessionDetails.aspx?acnumber=CGN22690	10.18730/106KC	137
TKI-450	s438	CGN	CGN23887	L. virosa	Wild	PRT	1998			Wild						http://cgngenis.wur.nl/AccessionDetails.aspx?acnumber=CGN23887	10.18730/1PDE4	144
TKI-451	s439	CGN	CGN23889	L. virosa	Wild	FRA	1996			Wild						http://cgngenis.wur.nl/AccessionDetails.aspx?acnumber=CGN23889	10.18730/1PDG6	137
TKI-452	s440	CGN	CGN14315	L. georgica	Wild	RUS	1990			Wild						http://cgngenis.wur.nl/AccessionDetails.aspx?acnumber=CGN14315	10.18730/1DHZ=	250
TKI-452	s440	CGN	CGN14315	L. georgica	Wild	RUS	1990			Wild						http://cgngenis.wur.nl/AccessionDetails.aspx?acnumber=CGN14315	10.18730/1DHZ=	250
TKI-453	s441	CGN	CGN15677	L. georgica	Wild	RUS	1990			Wild						http://cgngenis.wur.nl/AccessionDetails.aspx?acnumber=CGN15677	10.18730/1DJ21	250
TKI-454	s442	CGN	CGN15679	L. georgica	Wild	RUS	1990			Wild						http://cgngenis.wur.nl/AccessionDetails.aspx?acnumber=CGN15679	10.18730/1DJ54	250
TKI-455	s443	CGN	CGN15680	L. georgica	Wild	RUS	1990			Wild						http://cgngenis.wur.nl/AccessionDetails.aspx?acnumber=CGN15680	10.18730/1DJ65	250
TKI-455	s443	CGN	CGN15680	L. georgica	Wild	RUS	1990			Wild						http://cgngenis.wur.nl/AccessionDetails.aspx?acnumber=CGN15680	10.18730/1DJ65	250
TKI-456	s444	CGN	CGN15681	L. georgica	Wild	RUS	1990			Wild						http://cgngenis.wur.nl/AccessionDetails.aspx?acnumber=CGN15681	10.18730/1DJ76	299
TKI-456	s444	CGN	CGN15681	L. georgica	Wild	RUS	1990			Wild						http://cgngenis.wur.nl/AccessionDetails.aspx?acnumber=CGN15681	10.18730/1DJ76	299
TKI-457	NaN	CGN	CGN16198	L. georgica	Wild	ARM	1990			Wild						http://cgngenis.wur.nl/AccessionDetails.aspx?acnumber=CGN16198	10.18730/1DHPT	603
TKI-458	NaN	CGN	CGN16199	L. georgica	Wild	ARM	1990			Wild						http://cgngenis.wur.nl/AccessionDetails.aspx?acnumber=CGN16199	10.18730/1DHRW	607
TKI-459	NaN	CGN	CGN16200	L. georgica	Wild	ARM	1990			Wild						http://cgngenis.wur.nl/AccessionDetails.aspx?acnumber=CGN16200	10.18730/1DHVZ	618
TKI-460	NaN	CGN	CGN16201	L. georgica	Wild	ARM	1990			Wild						http://cgngenis.wur.nl/AccessionDetails.aspx?acnumber=CGN16201	10.18730/1DHW*	970
TKI-461	NaN	CGN	CGN16203	L. georgica	Wild	RUS	1990			Wild						http://cgngenis.wur.nl/AccessionDetails.aspx?acnumber=CGN16203	10.18730/1DJ10	596
TKI-462	s445	CGN	CGN16204	L. georgica	Wild	RUS	1990			Wild						http://cgngenis.wur.nl/AccessionDetails.aspx?acnumber=CGN16204	10.18730/1DJ32	270
TKI-463	NaN	IPK Genebank	LAC 327	L. georgica	Wild			LAC 327		Wild						http://gbis.ipk-gatersleben.de/gbis_i/detail.jsf?akzessionId=57415		618
TKI-464	s446	CGN	CGN09357	L. aculeata	Wild	ISR	1976			Wild					Fully crossable with L. sativa, resulting in fertile F1	http://cgngenis.wur.nl/AccessionDetails.aspx?acnumber=CGN09357	10.18730/18BC*	137
TKI-465	s447	CGN	CGN15692	L. aculeata	Wild	TUR	1990			Wild						http://cgngenis.wur.nl/AccessionDetails.aspx?acnumber=CGN15692	10.18730/1E0RV	124
TKI-466	s448	CGN	CGN04664	L. altaica	Wild					Wild						http://cgngenis.wur.nl/AccessionDetails.aspx?acnumber=CGN04664	10.18730/18AZK	124
TKI-467	NaN	CGN	CGN15711	L. altaica	Wild	GEO	1991			Wild						http://cgngenis.wur.nl/AccessionDetails.aspx?acnumber=CGN15711	10.18730/1E3F3	144
TKI-468	s450	CGN	CGN04790	L. sativa x L. serriola	Wild		1961			Oilseed						http://cgngenis.wur.nl/AccessionDetails.aspx?acnumber=CGN04790	10.18730/18DGT	117
TKI-469	s451	CGN	CGN05805	L. sativa x L. serriola	Wild		1974			Oilseed						http://cgngenis.wur.nl/AccessionDetails.aspx?acnumber=CGN05805	10.18730/17V7~	124
TKI-470	NaN	CGN	CGN14220	L. quercina	Wild	HUN	1988			Wild						http://cgngenis.wur.nl/AccessionDetails.aspx?acnumber=CGN14220	10.18730/1BWDQ	147
TKI-472	NaN	CGN	CGN18998	L. biennis	Wild					Wild						http://cgngenis.wur.nl/AccessionDetails.aspx?acnumber=CGN18998	10.18730/1JDPQ	509
TKI-473	s454	CGN	CGN14308	L. canadensis	Wild					Wild						http://cgngenis.wur.nl/AccessionDetails.aspx?acnumber=CGN14308	10.18730/1DH7B	144
TKI-473	s454	CGN	CGN14308	L. canadensis	Wild					Wild						http://cgngenis.wur.nl/AccessionDetails.aspx?acnumber=CGN14308	10.18730/1DH7B	144
TKI-474	s455	CGN	CGN17388	L. canadensis	Wild	CAN				Wild						http://cgngenis.wur.nl/AccessionDetails.aspx?acnumber=CGN17388	10.18730/1E1FD	137
TKI-474	s455	CGN	CGN17388	L. canadensis	Wild	CAN				Wild						http://cgngenis.wur.nl/AccessionDetails.aspx?acnumber=CGN17388	10.18730/1E1FD	137
TKI-475	NaN	CGN	CGN23443	L. floridana	Wild					Wild						http://cgngenis.wur.nl/AccessionDetails.aspx?acnumber=CGN23443	10.18730/1NRP6	500
TKI-476	s456	CGN	CGN11322	L. homblei	Wild	KEN				Wild						http://cgngenis.wur.nl/AccessionDetails.aspx?acnumber=CGN11322	10.18730/18AQB	251
TKI-477	s457	CGN	CGN14312	L. indica	Landrace	IDN	1990	Sanelin Lampenas		Wild						http://cgngenis.wur.nl/AccessionDetails.aspx?acnumber=CGN14312	10.18730/1DHFK	216
TKI-479	NaN	CGN	CGN19018	L. raddeana	Wild		1993			Wild						http://cgngenis.wur.nl/AccessionDetails.aspx?acnumber=CGN19018	10.18730/1JF6$	158
TKI-481	s459	Warwick HRI Genetic Resources Unit	HRIGRU 4952	L. sagittata	Wild	CSK				Wild								117
TKI-494	s461	WUR Department of Plant Breeding	PV15223	L. palmensis	Wild					Wild								130
TKI-495	s462	WUR Department of Plant Breeding	PV15020	L. sativa	Cultivar	NLD	1972	Olof		Butterhead	Olof	Outdoor						111

## Sheet: TableS2
Supplementary Table 2. Circadian Clock Data of 236 Accessions
TKI	Species	Period Mean	Period Std	Rsq	Rsq Std	RAE Mean	RAE Std	Phase Polar Mean	Phase Std	Replicate Count
TKI-001	L. sativa	26.5724	1.64404	0.512707	0.0448047	0.090575	0.00665081	0.618687	0.511314	9
TKI-002	L. sativa	26.8551	0.875453	0.442142	0.0786201	0.107951	0.0184041	1.16306	1.02005	12
TKI-003	L. sativa	24.3717	0.298121	0.476524	0.0873716	0.09027	0.0159568	0.727441	0.184753	4
TKI-004	L. sativa	28.2799	0.786452	0.494914	0.100202	0.097476	0.0206102	0.964631	1.06538	12
TKI-006	L. sativa	26.9735	0.690682	0.569112	0.141389	0.0845755	0.0245983	0.572622	1.0733	12
TKI-007	L. sativa	24.7332	0.395592	0.441691	0.115848	0.0987035	0.0209443	0.659113	0.184476	6
TKI-008	L. sativa	25.4431	1.2182	0.476637	0.106778	0.0970087	0.0196458	-0.143617	0.37815	6
TKI-009	L. sativa	26.3796	0.993378	0.47158	0.126986	0.10446	0.0311724	0.496593	1.14468	12
TKI-011	L. sativa	25.4504	2.04027	0.463597	0.13336	0.101682	0.0283742	-0.125691	0.914584	6
TKI-013	L. sativa	24.4247	0.325941	0.546101	0.0534745	0.078394	0.00711729	0.864164	0.206181	6
TKI-014	L. sativa	26.6817	0.627972	0.544497	0.150924	0.0859783	0.0256274	1.14953	0.411979	12
TKI-016	L. sativa	27.1475	0.528564	0.467108	0.0998829	0.0990876	0.018622	0.793771	0.393169	12
TKI-017	L. sativa	27.1196	1.24472	0.582136	0.112336	0.0811541	0.0198313	0.68384	0.482767	11
TKI-019	L. sativa	27.8663	1.01347	0.560659	0.0845653	0.0840247	0.0154537	0.480735	0.243213	12
TKI-020	L. sativa	24.0877	1.9145	0.322495	0.0942446	0.135067	0.0307773	-0.309852	0.0101334	3
TKI-022	L. sativa	25.2605	1.5321	0.322703	0.13507	0.140823	0.0429403	-0.13958	0.646862	6
TKI-023	L. sativa	24.9946	1.09018	0.357001	0.0724328	0.126394	0.0229029	0.22079	0.865504	11
TKI-024	L. sativa	27.1498	1.23051	0.485096	0.122297	0.099248	0.0272701	1.1498	0.78983	17
TKI-025	L. sativa	26.5231	1.29159	0.725257	0.0883468	0.054103	0.0137797	1.20334	0.415088	5
TKI-026	L. sativa	23.6276	0.682533	0.489393	0.119064	0.0904696	0.0248664	0.320587	0.243968	7
TKI-027	L. sativa	24.9486	0.93773	0.360168	0.125192	0.127446	0.0295518	-0.250482	0.993818	17
TKI-028	L. sativa	27.0279	1.17088	0.474105	0.0884267	0.0997293	0.0182388	0.640358	0.854075	18
TKI-029	L. sativa	26.6041	0.388057	0.736332	0.058901	0.0562582	0.00955596	0.787287	0.247033	12
TKI-030	L. sativa	27.8023	0.972392	0.52563	0.118698	0.0900558	0.0217914	0.903441	0.237551	18
TKI-031	L. sativa	27.4586	0.718741	0.487565	0.0953655	0.0969558	0.0185026	1.13676	0.906437	9
TKI-032	L. sativa	25.2791	0.451206	0.739453	0.0785997	0.051999	0.0104839	0.95074	0.514991	6
TKI-033	L. sativa	23.1748	0.583762	0.439652	0.0349599	0.098625	0.00541898	0.12035	0.277363	5
TKI-034	L. sativa	26.8942	0.29305	0.736587	0.0820998	0.0521678	0.0113372	1.49749	0.22706	5
TKI-035	L. sativa	28.5674	0.603678	0.479187	0.0595235	0.0954126	0.0117283	1.26579	0.382518	8
TKI-036	L. sativa	26.3902	1.61706	0.484571	0.0694324	0.0946955	0.0134235	0.746559	0.375036	10
TKI-037	L. sativa	24.8516	1.0413	0.443507	0.128577	0.105834	0.0286691	-0.185312	0.239428	12
TKI-038	L. sativa	26.4924	1.30825	0.479581	0.141117	0.0983033	0.0275366	0.540828	0.679857	14
TKI-039	L. sativa	25.8339	1.35732	0.502644	0.0588716	0.092811	0.0104835	0.315366	1.15906	10
TKI-040	L. sativa	25.1595	1.83331	0.477269	0.0326066	0.0973253	0.00706081	0.948408	1.27184	6
TKI-041	L. sativa	26.9837	0.886854	0.534015	0.10094	0.0861131	0.0168445	0.305488	0.425659	18
TKI-042	L. sativa	25.9849	0.885593	0.363361	0.0982808	0.124596	0.0287426	0.125529	0.399889	10
TKI-043	L. sativa	25.4579	1.56246	0.435872	0.0969949	0.105644	0.0219986	0.211636	0.460713	7
TKI-044	L. sativa	25.247	2.0471	0.486193	0.122745	0.0949813	0.0218051	0.171866	0.504359	3
TKI-045	L. sativa	26.5907	1.82572	0.560471	0.0513356	0.084304	0.00872591	2.15704	0.929356	3
TKI-046	L. sativa	27.5808	0.578941	0.509077	0.101849	0.0947427	0.0202354	0.518486	0.19268	6
TKI-047	L. sativa	29.0702	0.673684	0.593941	0.104841	0.0789259	0.0184289	0.700589	0.246913	11
TKI-048	L. sativa	26.8881	0.674495	0.404327	0.0392979	0.110739	0.00930935	0.0319387	0.331113	5
TKI-049	L. sativa	24.4207	0.527972	0.463542	0.060928	0.0995707	0.0127549	-0.336087	0.821954	7
TKI-050	L. sativa	24.1979	0.509341	0.542278	0.174211	0.0889504	0.0355934	0.031695	1.57111	5
TKI-051	L. sativa	24.5578	0.708273	0.448709	0.0156684	0.102729	0.00642666	-0.21246	0.134018	3
TKI-054	L. sativa	26.6879	0.732705	0.484059	0.132624	0.0968593	0.0244002	0.626828	0.307199	7
TKI-055	L. sativa	27.4849	1.06254	0.479411	0.118649	0.099243	0.0251496	0.400392	0.276912	10
TKI-056	L. sativa	27.8017	1.17247	0.432378	0.125183	0.107182	0.0232755	0.646347	0.491702	7
TKI-058	L. sativa	27.6064	0.596431	0.490768	0.0868962	0.0940169	0.0155839	0.777937	0.267308	9
TKI-059	L. sativa	26.379	1.41941	0.370233	0.115319	0.126066	0.0308998	0.551745	0.375187	14
TKI-062	L. sativa	25.4507	0.853246	0.475523	0.0658317	0.097684	0.0154628	0.0742063	0.34607	4
TKI-063	L. sativa	29.1519	0.415496	0.5482	0.131783	0.0896393	0.022851	0.806534	0.103058	4
TKI-064	L. sativa	25.3635	0.755667	0.420156	0.0491296	0.108029	0.010505	-0.20132	0.268672	3
TKI-065	L. sativa	24.6845	0.997086	0.395744	0.0384435	0.115271	0.00943103	-0.226384	1.30348	12
TKI-066	L. sativa	27.4329	0.700811	0.626362	0.103522	0.073201	0.0167092	0.604164	0.230391	12
TKI-068	L. sativa	27.7984	0.347426	0.50708	0.0474707	0.089973	0.00871025	1.33943	0.118406	3
TKI-070	L. sativa	25.77	0.509077	0.56607	0.134066	0.0809713	0.0214906	0.19565	0.565857	10
TKI-071	L. sativa	28.0575	0.855955	0.433159	0.141052	0.109968	0.0353372	1.06784	0.306419	9
TKI-072	L. sativa	27.3383	1.08464	0.536955	0.166664	0.0900139	0.038803	0.397107	0.461342	8
TKI-073	L. sativa	26.8202	0.213716	0.535195	0.120089	0.0859617	0.0203007	0.472317	0.166834	3
TKI-074	L. sativa	26.8095	0.422019	0.653214	0.0790563	0.0662743	0.011211	0.803362	0.288634	6
TKI-075	L. sativa	25.5511	0.359965	0.610704	0.228382	0.0751108	0.0431596	1.01052	0.170108	4
TKI-076	L. sativa	26.9483	0.414397	0.705527	0.0504246	0.0587768	0.00698989	0.433427	0.342346	10
TKI-077	L. sativa	26.5272	1.10511	0.44136	0.136926	0.106743	0.0308964	0.614229	0.549681	12
TKI-078	L. sativa	26.6243	0.793095	0.717307	0.159414	0.0599548	0.0256664	0.687584	0.234819	8
TKI-079	L. sativa	25.8279	1.0131	0.562572	0.0578985	0.0801947	0.00919637	0.807164	0.202455	6
TKI-080	L. sativa	24.7347	0.938123	0.419114	0.112608	0.111172	0.0314022	-0.300116	0.567577	8
TKI-081	L. sativa	23.4096	1.02702	0.379514	0.0649346	0.117352	0.0168544	-0.450916	0.549631	8
TKI-082	L. sativa	27.6428	0.604791	0.49656	0.0667102	0.0920388	0.012239	0.727488	0.462475	12
TKI-083	L. sativa	27.4917	0.259094	0.66449	0.140358	0.0661394	0.0235388	0.857241	0.282993	16
TKI-084	L. sativa	25.4899	0.947866	0.452641	0.0811308	0.103033	0.0150629	0.16241	0.320909	6
TKI-085	L. sativa	24.1422	0.990262	0.458233	0.0803138	0.0998192	0.016238	-0.991753	0.566555	9
TKI-086	L. sativa	28.2681	0.981622	0.520226	0.0861012	0.0880092	0.01424	0.668593	0.272971	12
TKI-087	L. sativa	26.0495	1.28327	0.405625	0.0989046	0.11761	0.0274096	0.177718	0.36386	13
TKI-088	L. sativa	23.9973	1.41127	0.469998	0.127417	0.0994793	0.0260894	-0.710651	0.613151	7
TKI-089	L. sativa	25.1785	0.649209	0.479537	0.108594	0.097036	0.021753	-0.397664	0.34668	9
TKI-090	L. sativa	25.8893	0.236552	0.775869	0.0275838	0.0462098	0.00382685	0.97245	0.176146	5
TKI-091	L. sativa	27.1125	0.625435	0.515267	0.0690953	0.0926502	0.0147387	1.39601	0.214944	10
TKI-092	L. sativa	25.2781	0.259753	0.699041	0.11523	0.0585078	0.0179794	1.66533	0.378404	24
TKI-093	L. sativa	23.7868	0.847694	0.6779	0.102045	0.0612571	0.0142003	0.969926	0.178803	7
TKI-094	L. sativa	24.6306	0.392324	0.404929	0.0852304	0.113982	0.0187607	-0.0777832	0.291492	7
TKI-095	L. sativa	26.1406	0.551652	0.630644	0.0999269	0.066308	0.0144137	1.75468	0.158936	6
TKI-096	L. sativa	25.4685	1.29745	0.41063	0.12924	0.116598	0.0268741	-0.241688	0.300637	9
TKI-097	L. sativa	27.3676	1.13299	0.469581	0.106769	0.0983685	0.0197088	1.21221	0.604222	13
TKI-098	L. sativa	24.3478	1.44819	0.551623	0.0954993	0.0828431	0.0156387	0.551128	0.644446	48
TKI-099	L. sativa	23.7587	0.910154	0.403686	0.128096	0.11543	0.0309598	-0.779308	0.457073	12
TKI-100	L. sativa	28.321	0.787414	0.565778	0.111006	0.0841176	0.0198493	1.21734	0.349792	14
TKI-101	L. sativa	26.4899	0.724463	0.426676	0.123592	0.108403	0.02432	0.519318	0.562025	11
TKI-102	L. sativa	25.968	0.606672	0.721672	0.0842411	0.0584228	0.0132896	1.35202	0.286734	12
TKI-103	L. sativa	23.9114	0.420536	0.4893	0.0114082	0.092595	0.00206574	-0.465139	0.170815	6
TKI-104	L. sativa	27.2442	0.887159	0.633231	0.150901	0.067656	0.0206567	1.14537	0.271355	6
TKI-105	L. sativa	28.0344	0.887617	0.585041	0.106081	0.0802514	0.0171021	0.97231	0.259768	13
TKI-106	L. sativa	27.6932	1.27115	0.527448	0.186577	0.094571	0.0381314	1.19172	0.417578	13
TKI-107	L. sativa	27.0483	0.241805	0.730992	0.0555496	0.0568877	0.00690159	1.09214	0.0796662	13
TKI-108	L. sativa	27.6867	0.41377	0.46052	0.074932	0.0993677	0.0152059	1.14889	0.299337	12
TKI-109	L. sativa	27.7063	0.733691	0.566154	0.127746	0.080848	0.0202521	0.912941	0.285285	9
TKI-110	L. sativa	27.0992	0.378031	0.646653	0.13586	0.069921	0.0201512	0.976934	0.139548	11
TKI-111	L. sativa	26.467	0.359352	0.500537	0.144334	0.0983433	0.0334836	0.970808	0.123066	12
TKI-112	L. sativa	27.1647	1.22259	0.421409	0.0799594	0.1084	0.0201786	1.00445	0.388127	10
TKI-113	L. sativa	27.4755	0.323725	0.500771	0.14614	0.0946477	0.0308378	0.979613	0.264567	12
TKI-114	L. sativa	27.3227	0.702872	0.618988	0.0790194	0.0747213	0.0131319	0.984172	0.387636	13
TKI-115	L. sativa	26.661	0.391011	0.651268	0.0931056	0.0695946	0.0151675	0.544724	0.140559	12
TKI-116	L. sativa	26.4773	0.294225	0.677174	0.0903334	0.0630086	0.0131027	0.668039	0.316172	16
TKI-117	L. sativa	26.9804	0.673349	0.539429	0.0605208	0.0796624	0.0105845	1.49213	0.162191	7
TKI-118	L. sativa	23.8972	1.2268	0.582371	0.0962628	0.077551	0.01487	-1.15713	0.306713	6
TKI-119	L. sativa	24.0659	0.573135	0.577301	0.198723	0.0818313	0.0333894	-0.915624	0.429025	15
TKI-120	L. sativa	26.374	0.886828	0.675343	0.124526	0.0640192	0.0202468	0.799101	0.478992	15
TKI-121	L. sativa	26.806	0.403318	0.64238	0.104682	0.0702224	0.0152838	0.783336	0.213115	12
TKI-122	L. sativa	26.5036	0.247072	0.662195	0.0547307	0.0608492	0.00742464	1.18302	0.191902	6
TKI-123	L. sativa	26.3291	0.855084	0.566727	0.0523531	0.0798688	0.00863606	1.29857	0.396466	6
TKI-124	L. sativa	26.4403	0.953041	0.561782	0.158337	0.0835551	0.0304787	0.654783	0.187108	8
TKI-125	L. sativa	26.9302	0.667953	0.529094	0.0646928	0.0898932	0.0122462	0.595246	0.257314	11
TKI-126	L. sativa	25.6269	0.415527	0.638527	0.0585341	0.0639897	0.00813008	1.24321	0.125801	6
TKI-127	L. sativa	25.1436	0.537394	0.489722	0.130933	0.0978172	0.0257792	-0.332875	0.244811	5
TKI-128	L. sativa	24.1011	0.287653	0.435625	0.0507542	0.103551	0.0108062	-0.699716	0.324154	3
TKI-129	L. sativa	26.5149	1.11802	0.404942	0.06204	0.111134	0.0141986	0.584936	0.414632	11
TKI-130	L. sativa	26.9735	1.19892	0.615273	0.165995	0.0740001	0.026337	0.636152	0.406215	56
TKI-131	L. sativa	27.2458	0.847472	0.606523	0.135073	0.075854	0.025548	0.653836	0.547157	52
TKI-132	L. sativa	26.791	0.709769	0.621932	0.121295	0.0745596	0.0195358	0.911286	0.216651	12
TKI-134	L. sativa	26.9588	0.904875	0.452582	0.0963441	0.103651	0.0227596	0.626794	0.408491	12
TKI-135	L. sativa	26.1488	1.17488	0.596721	0.225984	0.0780473	0.0406992	0.801383	0.518515	24
TKI-136	L. sativa	25.361	1.33043	0.655236	0.129805	0.0649558	0.0196697	0.496055	0.410766	6
TKI-137	L. sativa	24.1393	0.240968	0.628167	0.0914294	0.0658582	0.0127053	1.34013	0.166693	6
TKI-138	L. sativa	25.012	1.2691	0.500855	0.113459	0.0931921	0.0233712	-0.643348	0.607012	14
TKI-139	L. sativa	25.5483	0.207799	0.384057	0.113206	0.115612	0.0256479	1.36538	0.145098	3
TKI-140	L. sativa	25.8935	0.682453	0.490325	0.0702647	0.0963625	0.013299	-0.244845	0.235044	6
TKI-141	L. sativa	25.2828	1.65548	0.391722	0.0704438	0.116304	0.016529	-0.0536404	0.454954	8
TKI-142	L. serriola	23.9094	0.938683	0.348902	0.105568	0.127257	0.0260402	-0.58507	0.4162	4
TKI-144	L. sativa	23.5678	1.31725	0.478067	0.0779335	0.101804	0.0202486	-0.177362	0.167051	3
TKI-145	L. sativa x L. serriola	24.327	0.537027	0.494609	0.0584145	0.0920173	0.0104231	-0.716679	0.294583	3
TKI-147	L. sativa x L. serriola	23.4743	1.04344	0.410083	0.0794203	0.110511	0.018735	-0.155409	0.427086	3
TKI-148	L. serriola	25.2531	1.21718	0.535299	0.195898	0.0915903	0.0408405	-0.356954	1.01672	11
TKI-149	L. sativa x L. serriola	24.3368	1.60401	0.404717	0.12428	0.115724	0.0328634	-0.497807	0.468473	14
TKI-158	L. serriola	24.0716	0.117417	0.347115	0.0350107	0.125125	0.00940591	1.17914	0.364083	3
TKI-159	L. serriola	25.5549	0.998409	0.493335	0.202664	0.097992	0.0438092	0.474444	0.849963	7
TKI-160	L. serriola	24.4046	0.51687	0.519485	0.246398	0.0878567	0.0422355	0.83683	0.199315	3
TKI-165	L. serriola	24.1496	0.323948	0.513903	0.125963	0.0906095	0.0234575	0.962512	0.358932	4
TKI-168	L. serriola	25.1753	1.00747	0.559523	0.154194	0.0897817	0.0368581	0.114075	0.655695	9
TKI-169	L. serriola	23.5269	0.778841	0.503414	0.161357	0.0950568	0.0321102	-0.706727	0.566211	9
TKI-173	L. serriola	23.667	0.60659	0.391041	0.170714	0.120396	0.0369231	-0.609853	0.430528	6
TKI-177	L. serriola	24.5643	0.519463	0.534444	0.138098	0.0908457	0.0259578	-0.0722106	0.289584	10
TKI-180	L. serriola	22.921	0.76656	0.417852	0.13361	0.105362	0.0259582	-0.189211	0.476086	4
TKI-182	L. serriola	22.0381	0.566662	0.700739	0.115589	0.059978	0.0173732	0.663934	0.394225	5
TKI-184	L. serriola	24.8027	0.520098	0.362669	0.083031	0.120465	0.0189176	1.04376	0.560674	4
TKI-186	L. serriola	25.9441	0.711561	0.432952	0.131909	0.108795	0.0317369	-0.154881	0.370535	10
TKI-188	L. serriola	24.8046	0.986851	0.539001	0.204309	0.0888965	0.036362	-0.595329	0.458558	8
TKI-189	L. serriola	24.0074	0.221723	0.653328	0.122688	0.0639052	0.0191045	0.445186	0.189586	4
TKI-193	L. serriola	23.5932	0.628225	0.579777	0.143383	0.0830092	0.0264009	-0.460047	0.408979	10
TKI-195	L. serriola	24.4331	0.263892	0.416901	0.150112	0.108637	0.0305855	0.287713	0.260056	4
TKI-196	L. serriola	24.7161	0.666621	0.36716	0.0533824	0.126006	0.0126308	-0.300995	0.147139	4
TKI-198	L. serriola	23.302	0.494973	0.605139	0.16762	0.0751132	0.0335385	0.389202	0.381159	6
TKI-199	L. serriola	24.9849	2.51272	0.49288	0.160402	0.100527	0.0279374	0.0209024	1.07663	7
TKI-203	L. serriola	24.0553	1.33355	0.427117	0.136744	0.111527	0.0380663	-0.207794	0.849489	7
TKI-204	L. serriola	24.5107	1.28753	0.432107	0.161639	0.111198	0.0382458	-0.247308	0.96317	10
TKI-206	L. serriola	24.6653	0.974911	0.328773	0.127188	0.140946	0.0310175	0.0168071	0.967347	6
TKI-213	L. serriola	25.4151	0.323207	0.565918	0.223943	0.0843263	0.0414668	-0.662117	0.2053	3
TKI-217	L. serriola	24.0125	0.82468	0.414089	0.129222	0.112773	0.0341657	-1.17428	0.461342	5
TKI-220	L. serriola	24.3524	1.21566	0.274429	0.0620499	0.150004	0.0259431	-0.87979	0.843904	3
TKI-224	L. serriola	23.8363	0.886994	0.361736	0.0911482	0.127649	0.0262072	-0.274674	0.504328	4
TKI-229	L. serriola	23.5613	0.65647	0.483454	0.13797	0.097906	0.0308484	-0.906239	0.914313	6
TKI-238	L. serriola	22.9462	1.83646	0.540074	0.178312	0.0899393	0.0391311	-0.832522	0.643679	9
TKI-245	L. serriola	26.1248	1.32507	0.426311	0.138152	0.112504	0.0333431	0.146759	0.472864	10
TKI-246	L. serriola	24.8975	0.392084	0.303706	0.0825798	0.134463	0.0238541	1.18459	0.103761	3
TKI-249	L. serriola	25.0219	0.841404	0.456685	0.0706696	0.101319	0.0139557	-0.292631	0.452869	12
TKI-252	L. serriola	26.5612	0.773523	0.6025	0.184018	0.0773589	0.033185	-0.0531185	0.347664	12
TKI-258	L. serriola	24.4273	0.269332	0.438652	0.127721	0.105421	0.02602	-0.640962	0.246613	4
TKI-259	L. serriola	24.4456	1.86073	0.423192	0.218979	0.117514	0.0473774	0.551483	1.14425	8
TKI-263	L. serriola	23.8392	1.28113	0.279409	0.116103	0.152861	0.0390522	-0.53802	0.388048	3
TKI-270	L. serriola	24.1042	0.14904	0.878003	0.0597933	0.0335123	0.00931302	0.269772	0.027159	3
TKI-271	L. serriola	23.9357	0.98538	0.454217	0.088326	0.100557	0.0169875	-0.565746	0.248763	3
TKI-279	L. serriola	23.9233	0.261088	0.561542	0.173193	0.0881864	0.0333838	-0.562293	0.249413	7
TKI-281	L. serriola	23.2212	0.477577	0.367035	0.139221	0.126185	0.036687	-0.663237	0.522173	6
TKI-283	L. serriola	25.2788	1.26356	0.41043	0.18307	0.116383	0.0375839	0.257874	0.705195	8
TKI-289	L. serriola	24.8956	0.402486	0.586878	0.217937	0.0868541	0.0482183	0.0193259	0.316884	11
TKI-291	L. serriola	24.4631	0.561711	0.633374	0.185059	0.0757867	0.0351043	-0.113218	0.44653	13
TKI-292	L. serriola	24.497	1.06005	0.499441	0.111206	0.0954389	0.0212895	-0.080457	0.604515	7
TKI-293	L. serriola	24.9034	1.22454	0.386419	0.0981792	0.121555	0.0342062	-0.141387	0.525827	6
TKI-297	L. serriola	24.37	1.0744	0.436495	0.19853	0.11269	0.044213	-0.563909	1.52978	11
TKI-302	L. serriola	24.0492	1.10726	0.34162	0.0964977	0.129026	0.0274332	-1.19312	0.432986	4
TKI-303	L. serriola	23.9118	0.882114	0.569728	0.241799	0.0895555	0.0552786	0.531782	0.96765	6
TKI-306	L. serriola	24.6016	0.536548	0.49077	0.0527434	0.0928089	0.0105826	-0.578943	0.407315	7
TKI-313	L. serriola	24.242	1.01962	0.414567	0.104317	0.111018	0.0245378	-0.524377	0.329951	11
TKI-318	L. serriola	23.0814	0.499431	0.619152	0.150052	0.0728971	0.0246309	-0.535575	0.467971	12
TKI-319	L. serriola	25.5564	1.1745	0.682177	0.184674	0.0645766	0.032104	-0.201215	0.526606	11
TKI-323	L. serriola	22.5598	0.724785	0.389827	0.136654	0.121191	0.042544	-0.84838	0.964604	5
TKI-324	L. serriola	25.225	0.787497	0.573305	0.167159	0.0817494	0.0295301	-0.169173	0.509653	13
TKI-327	L. serriola	25.0621	1.26658	0.459692	0.153843	0.10724	0.031963	0.00635262	0.711644	11
TKI-340	L. serriola	23.0551	0.365239	0.503662	0.194087	0.0924112	0.0378625	0.282272	0.324977	5
TKI-341	L. saligna	25.2282	0.43135	0.493023	0.0436909	0.0942209	0.00985492	-0.515379	0.167613	7
TKI-342	L. saligna	24.5669	0.375247	0.406313	0.0896185	0.112275	0.0231123	-0.774701	0.463327	10
TKI-345	L. saligna	24.9338	0.965515	0.621087	0.144506	0.072365	0.0223105	-0.895589	0.783823	7
TKI-349	L. saligna	25.7345	0.644053	0.496864	0.135829	0.0985838	0.0329871	-0.493965	0.284493	9
TKI-350	L. saligna	24.67	0.536625	0.605027	0.119974	0.0744652	0.0186337	-0.770748	0.337648	10
TKI-352	L. saligna	25.5258	1.06274	0.335971	0.127588	0.135775	0.0416932	-0.423866	1.0885	6
TKI-353	L. saligna	25.5497	0.899015	0.373539	0.135561	0.12535	0.0410575	-0.359702	0.274043	6
TKI-354	L. saligna	25.9132	0.918536	0.484793	0.117032	0.0961343	0.0233622	-0.473557	0.508761	7
TKI-355	L. saligna	24.7938	0.77845	0.461717	0.176676	0.105911	0.0479491	0.491841	1.03622	9
TKI-356	L. saligna	26.0029	1.47704	0.466439	0.0770515	0.098163	0.0157555	0.0296538	0.0180178	3
TKI-357	L. saligna	24.4673	2.03912	0.66793	0.14811	0.0680668	0.0255855	-0.867702	1.27508	5
TKI-358	L. saligna	24.5274	0.331124	0.428471	0.156955	0.103583	0.0366269	0.517454	0.274646	3
TKI-359	L. saligna	24.9254	0.364459	0.280762	0.0947157	0.160011	0.0338761	-1.23951	0.266792	3
TKI-360	L. saligna	25.6285	1.3212	0.483422	0.0994067	0.0948867	0.0183382	-0.0338686	0.488948	3
TKI-362	L. saligna	24.406	0.441048	0.642204	0.120309	0.06841	0.0184282	-0.851531	0.432104	3
TKI-363	L. saligna	26.1452	0.687188	0.495614	0.110074	0.0949821	0.0282126	-0.139286	0.316221	9
TKI-364	L. saligna	24.8956	1.23813	0.48171	0.17222	0.0978632	0.0298699	-0.389691	0.402708	4
TKI-365	L. saligna	24.9418	0.789691	0.673599	0.320904	0.0704033	0.0582687	1.17649	0.304734	3
TKI-366	L. saligna	25.55	0.940923	0.433913	0.111912	0.107693	0.024108	-0.6313	0.242379	5
TKI-367	L. saligna	25.8592	0.654773	0.389907	0.0945332	0.116416	0.0224975	-0.210809	0.447863	9
TKI-368	L. saligna	25.1886	0.844299	0.591294	0.190813	0.0838998	0.042517	-0.282657	0.588942	6
TKI-370	L. saligna	25.7459	1.33317	0.490667	0.104634	0.0966375	0.0242032	-0.751018	0.80503	11
TKI-371	L. saligna	25.6956	0.231166	0.556437	0.127449	0.0879553	0.0230516	-0.784763	0.0469137	3
TKI-372	L. saligna	25.3772	0.82894	0.464023	0.109259	0.100237	0.02321	-0.217586	0.46016	9
TKI-373	L. saligna	24.8793	1.33265	0.448822	0.165228	0.108651	0.0334162	-0.741909	0.92624	4
TKI-374	L. saligna	24.7836	0.814341	0.63408	0.141439	0.0705123	0.0234896	-0.747928	0.379341	6
TKI-375	L. saligna	25.3496	0.664616	0.411558	0.15011	0.113849	0.0322279	-0.550173	0.391716	8
TKI-376	L. saligna	24.425	0.135348	0.580507	0.0815222	0.074412	0.0102341	0.05744	0.217377	5
TKI-377	L. saligna	25.3659	0.569185	0.490408	0.0876024	0.0939677	0.016919	-0.733047	0.426445	6
TKI-378	L. saligna	25.8115	0.0916131	0.236069	0.0203693	0.162956	0.00949589	-0.157655	0.233327	3
TKI-379	L. saligna	25.7062	0.668269	0.31403	0.145169	0.147582	0.0400856	-0.425642	0.466764	6
TKI-380	L. saligna	25.6886	1.12608	0.448939	0.0817664	0.101818	0.0168992	-0.886389	0.340187	5
TKI-382	L. saligna	23.3896	0.468398	0.445394	0.107015	0.103781	0.0228102	-1.57832	0.52791	4
TKI-384	L. saligna	24.7448	0.892642	0.397237	0.118964	0.115815	0.0267406	-0.276672	0.918488	6
TKI-386	L. saligna	24.542	0.591598	0.476482	0.110817	0.0977705	0.0243306	0.59989	0.562122	4
TKI-387	L. saligna	25.2857	1.16117	0.450603	0.141394	0.105387	0.0285188	-0.65228	0.403129	4
TKI-389	L. saligna	24.2373	1.39536	0.439822	0.110077	0.104481	0.0207368	-0.917373	0.697233	8
TKI-390	L. saligna	25.3942	2.46012	0.3697	0.089768	0.124903	0.0339847	-1.04433	1.13121	4
TKI-392	L. saligna	26.2346	0.798384	0.446372	0.0880041	0.102564	0.0197482	-0.258524	0.514403	3
TKI-396	L. saligna	24.5358	1.13239	0.494918	0.0805391	0.0959949	0.0168444	-0.893407	0.782987	10
TKI-397	L. saligna	24.8056	0.336921	0.390231	0.168575	0.123651	0.0526161	1.08266	0.599588	3
TKI-398	L. saligna	24.8437	2.03266	0.367863	0.251843	0.136165	0.0574487	-1.25975	0.884625	3
TKI-399	L. saligna	25.0065	0.447899	0.361256	0.0275999	0.118299	0.00556019	0.894234	0.28907	3
TKI-400	L. saligna	25.3025	0.892243	0.375348	0.141027	0.123382	0.0339339	-0.496733	0.46228	9
TKI-464	L. aculeata	23.2923	0.53607	0.461533	0.190751	0.105566	0.0407481	0.401425	0.382619	6
TKI-468	L. sativa x L. serriola	23.842	0.89637	0.445559	0.125006	0.105935	0.0318363	-0.193235	0.287317	7
TKI-469	L. sativa x L. serriola	25.2608	1.36225	0.441887	0.124769	0.107533	0.0323084	-0.619163	0.50332	10
TKI-495	L. sativa	26.8338	0.528573	0.64976	0.119548	0.0642008	0.0170452	1.11049	0.286742	12

## Sheet: TableS3
Supplementary Table 3. Developmental traits and Circadian Clock Period of 132 L. sativa accessions used for genome-wide association analyses.
TKI	Sample Code	Species	Flowering time CGN	Days until 51	Days until 55	Days until 60	Days until stage 1	Days until stage 2	Days until stage 3	Days until stage 4	Period (hours)
TKI-001	s001	L. sativa	123	101.5			83	97			26.5724
TKI-002	s002	L. sativa	116	84.5	105	117.5	82	90		97	26.8551
TKI-003	s003	L. sativa	95	81	86	102	76			82	24.3717
TKI-004	s004	L. sativa	116	91	105	117.5	83	90		97	28.2799
TKI-006	s005	L. sativa	111	84	103.5	117.5	83			90	26.9735
TKI-007	s006	L. sativa	95	81	91	103.5		76		82	24.7332
TKI-008	s007	L. sativa	102	82.5	105	116		82	83	90	25.4431
TKI-009	s008	L. sativa	130	94.5	123		83	97	113		26.3796
TKI-011	s009	L. sativa	102	82.5	93	116	76	82	83	90	25.4504
TKI-013	s010	L. sativa	88	81	88	102	76		82	83	24.4247
TKI-014	s011	L. sativa	111	86	101.5	116	76			90	26.6817
TKI-016	s012	L. sativa	137	93	114	123	83	90	97	113	27.1475
TKI-017	s013	L. sativa	130	91.5	121		83	90	113		27.1196
TKI-018	NaN	L. sativa	123	96.5	126		90	97	113
TKI-019	s014	L. sativa	111	89.5	108.5	119	83	90		97	27.8663
TKI-020	s015	L. sativa	111	84	95	115.5	76	83		90	24.0877
TKI-021	s016	L. sativa	130	91	112.5	121	83	90	97	113
TKI-022	s017	L. sativa	102	81	89.5	102	76		82	90	25.2605
TKI-023	s018	L. sativa	123	81	119.5	123		82		90	24.9946
TKI-024	s019	L. sativa	111	89.5	107	119	82	90		97	27.1498
TKI-025	s020	L. sativa	116	89.5	110.5	120.5	82	90		97	26.5231
TKI-026	s021	L. sativa	111	82.5	96.5	117.5	76	82	83	90	23.6276
TKI-027	s022	L. sativa	102	84	96.5	116	82	83		90	24.9486
TKI-028	s023	L. sativa	123	86	112	123	83	90		113	27.0279
TKI-029	s024	L. sativa	116	89.5	105	117.5	82		90	97	26.6041
TKI-030	s025	L. sativa	123	93	112	123	83	90		113	27.8023
TKI-031	s026	L. sativa	144	105	119.5		90	97	113		27.4586
TKI-032	s027	L. sativa	123	91	107	120.5	82	90		97	25.2791
TKI-033	s028	L. sativa	95	81	93	107	76	82	83	90	23.1748
TKI-034	s029	L. sativa	116	81	112	122.5	82	90	97	113	26.8942
TKI-035	s030	L. sativa	116	88	107	117.5	82			90	28.5674
TKI-036	s031	L. sativa	116	88	105	120.5	82	90		97	26.3902
TKI-037	s032	L. sativa	102	75.5	93	103.5		76		82	24.8516
TKI-038	s033	L. sativa	111	88	107	119.5	82	90	97	113	26.4924
TKI-039	s034	L. sativa	105	81	101.5	116		82		90	25.8339
TKI-040	s035	L. sativa	137	95	126		82	97	113		25.1595
TKI-041	s036	L. sativa	116	81	107	119	82		90	97	26.9837
TKI-042	s037	L. sativa	105	84	95	116	76	82		90	25.9849
TKI-043	s038	L. sativa	102	81	91.5	107	76			82	25.4579
TKI-044	s039	L. sativa	130	96.5	123		83	97			25.247
TKI-045	s040	L. sativa	137	96.5	119.5		83	97	113		26.5907
TKI-046	s041	L. sativa	123	91	112	121	82	90		113	27.5808
TKI-047	s042	L. sativa	111	82.5	96.5	114	82		83	90	29.0702
TKI-048	s043	L. sativa	125	81	88	102			76	82	26.8881
TKI-049	s044	L. sativa	111	81	91	110.5	76			82	24.4207
TKI-050	s045	L. sativa	102	81	89.5	102		82	83	90	24.1979
TKI-051	s046	L. sativa	102	81	89.5	116	76			82	24.5578
TKI-053	s047	L. sativa	130	93	117.5	126	83	97		113
TKI-054	s048	L. sativa	123	89.5	105	119	83	90		97	26.6879
TKI-055	s049	L. sativa	123	95	107	119	83		97	113	27.4849
TKI-056	s050	L. sativa	116	88	105	117.5	83	90		97	27.8017
TKI-057	s051	L. sativa	111	86	98	116	82			90
TKI-058	s052	L. sativa	123	87.5	112	123	82	90		113	27.6064
TKI-059	s053	L. sativa	95	77	88	102		76		82	26.379
TKI-062	s054	L. sativa	95	77	84	102			76	82	25.4507
TKI-063	s055	L. sativa	123	89.5	112	122.5	82	90		113	29.1519
TKI-064	s056	L. sativa	88	84	88	102	76	82	83	90	25.3635
TKI-065	s057	L. sativa	123	95			83			113	24.6845
TKI-066	s058	L. sativa	123	91	117.5	126	82	90		113	27.4329
TKI-067	s059	L. sativa	105	84	96.5	114		82		90
TKI-068	s060	L. sativa	154	98	112		83	97	113		27.7984
TKI-069	s061	L. sativa	123	101.5	110.5	122.5	83	90	97	113
TKI-070	s062	L. sativa	130	101.5			90	97			25.77
TKI-071	s063	L. sativa	116	93	108.5	122.5	82	90		97	28.0575
TKI-072	s064	L. sativa	111	82.5	100	123		82		90	27.3383
TKI-073	s065	L. sativa	165	98			90	97			26.8202
TKI-074	s066	L. sativa	137	103.5	119.5	126	90	113			26.8095
TKI-075	s067	L. sativa	123	96.5			82	97	113		25.5511
TKI-076	s068	L. sativa	123	91	117.5	126	82		97	113	26.9483
TKI-077	s069	L. sativa	137	93	119.5		82	90	113		26.5272
TKI-078	s070	L. sativa	123	105	116		82	90	113		26.6243
TKI-079	s071	L. sativa	137	100	112.5	124.5	82	97		113	25.8279
TKI-080	s072	L. sativa	111	79	93	116	76	82		90	24.7347
TKI-081	s073	L. sativa	111	86	105	119.5	82	90		97	23.4096
TKI-082	s074	L. sativa	123	91	110.5	126	82	90	97	113	27.6428
TKI-083	s075	L. sativa	130	98	123		83	97			27.4917
TKI-084	s076	L. sativa	111	88	96.5	116		82		90	25.4899
TKI-085	s077	L. sativa	111	95	112	124.5	82		97	113	24.1422
TKI-086	s078	L. sativa	111	89.5	109	121	82	83		97	28.2681
TKI-087	s079	L. sativa	123	80.5	112.5	123	82			97	26.0495
TKI-088	s080	L. sativa	111	84	95	116	76	82		90	23.9973
TKI-089	s081	L. sativa	111	86	96.5	116	82			90	25.1785
TKI-090	s082	L. sativa	130	101.5							25.8893
TKI-091	s083	L. sativa	123	105			82	97			27.1125
TKI-092	s084	L. sativa	137	105	119.5		82	97	113		25.2781
TKI-092	s084d	L. sativa	137	105	119.5		82	97	113		25.2781
TKI-093	s085	L. sativa	102	79	89.5	101.5	76			82	23.7868
TKI-094	s086	L. sativa	102	84	95	116	76	82		90	24.6306
TKI-095	s087	L. sativa	130	95	105	119	82	90	97	113	26.1406
TKI-096	s088	L. sativa	95	75.5	88	102				82	25.4685
TKI-097	s089	L. sativa	130	101.5	115.5	126		83		113	27.3676
TKI-098	s090	L. sativa	111	80.5	105	116	83	82		90	24.3478
TKI-098	s090d	L. sativa	111	80.5	105	116	83	82		90	24.3478
TKI-099	s091	L. sativa	102	79	88	102	76		82	90	23.7587
TKI-100	s092	L. sativa	116	91	103.5	116	82		90	97	28.321
TKI-101	s093	L. sativa	105	88	95	116	82		90	97	26.4899
TKI-102	s094	L. sativa	123	95	112	123	82	83	97	113	25.968
TKI-103	s095	L. sativa	111	86	98	119.5	82	83	90	97	23.9114
TKI-104	s096	L. sativa	116	95	116	126	76	90	97	113	27.2442
TKI-105	s097	L. sativa	116	89.5	101.5	117.5	82		90	97	28.0344
TKI-106	s098	L. sativa	116	93	105	121	82	90		97	27.6932
TKI-107	s099	L. sativa	123	105	112		82	97		113	27.0483
TKI-108	s100	L. sativa	123	93	105	119	82	90		97	27.6867
TKI-109	s101	L. sativa	130	86	121	126	76	90			27.7063
TKI-110	s102	L. sativa	123	95	112	123	82	90		113	27.0992
TKI-111	s103	L. sativa	123	105	124.5		82	90		113	26.467
TKI-112	s104	L. sativa	130	93	110.5	121	82	90		113	27.1647
TKI-113	s105	L. sativa	130	101.5	114	124.5	82	97	113		27.4755
TKI-114	s106	L. sativa	123	105	114	126	82	90		113	27.3227
TKI-115	s107	L. sativa	123	98	110.5	123	82	90		113	26.661
TKI-116	s108	L. sativa	123	100	112	123	82	97		113	26.4773
TKI-117	s109	L. sativa	116	105	112	123	82	97		113	26.9804
TKI-118	s110	L. sativa	105	82.5	102	117.5	76	82		90	23.8972
TKI-119	s111	L. sativa	88	77	86	100			76	82	24.0659
TKI-120	s112	L. sativa	111	84	103.5	117.5	82	83	90	97	26.374
TKI-121	s113	L. sativa	130	98			83	90		113	26.806
TKI-122	s114	L. sativa	123	81	110.5	121	76	82	90	97	26.5036
TKI-123	s115	L. sativa	130	82.5	123		83	82	97		26.3291
TKI-124	s116	L. sativa	105	77	91	101.5	83	76		90	26.4403
TKI-125	s117	L. sativa	116	81	112		82	90		97	26.9302
TKI-126	s118	L. sativa	111	84	112	126	82	90		97	25.6269
TKI-127	s119	L. sativa	95	77	86	102			76	82	25.1436
TKI-128	s120	L. sativa	88	81	88	102	82	83		90	24.1011
TKI-129	s121	L. sativa	105	77	88	112.5		76	82	90	26.5149
TKI-130	s122	L. sativa	111	86	107	119	82	90		97	26.9735
TKI-130	s122d	L. sativa	111	86	107	119	82	90		97	26.9735
TKI-131	s123	L. sativa	130	100	121		82	113			27.2458
TKI-131	s123d	L. sativa	130	100	121		82	113			27.2458
TKI-132	s124	L. sativa	130	91	123		83	97		113	26.791
TKI-134	s125	L. sativa	123								26.9588
TKI-135	s126	L. sativa	165	96.5	122.5		76	90	113		26.1488
TKI-135	s126d	L. sativa	165	96.5	122.5		76	90	113		26.1488
TKI-136	s127	L. sativa	95	77	86	102	76		82	90	25.361
TKI-137	s128	L. sativa	123	81	112		76	83		97	24.1393
TKI-138	s129	L. sativa	102	77	91	107		76		82	25.012
TKI-139	s130	L. sativa	75	60	77	84		75		82	25.5483
TKI-140	s131	L. sativa	117								25.8935
TKI-141	s132	L. sativa	117								25.2828
TKI-144	s135	L. sativa	124	74	88	98					23.5678
TKI-495	s462	L. sativa	111	87.5	105	117.5	82	90		97	26.8338

## Sheet: TablesS4
Supplementary Tables 4a-b. Circadian Clock Period, Bolting Time, Inflorescence emergence and Flowering Time by Culture type (2a) and Crop Type (2b).
Table S4a
	Culture	Mean Period	Mean Bolting Time	Mean Inflorescence Time	Mean Flowering Time	Count
	Spring,Winter	24.4207	81	91	110.5	1
	Spring,Autumm	24.9946	81	119.5	123	1
	Winter	25.0095	83.8333	93	108.917	6
	Subtropical	25.3321	87.7	99.6	115.7	5
	Summer,Subtropical	25.4685	75.5	88	102	1
	Spring	25.6164	83.5	100.875	116.75	4
	Summer	26.201	87.2143	104.25	117.679	22
	Spring, Summer	26.5036	81	110.5	121	1
	Spring,Summer	26.8893	79.75	95.5	112.25	2
	Spring,Summer,Autumm	26.9855	89.5625	108.062	121.625	9
	Autumm	27.1498	89.5	107	119	1
	Summer,Autumm	27.1931	93.7	107.9	120.1	7
	**Cultivation habitat from : "Varieties of Lettuce: an International Monograph (Rodenburg, C.M., 1960)"
Table S5b
	Crop Type	Mean Period	Mean Bolting Time	Mean Inflorescence Time	Mean Flowering Time	Count
	Wild	24.2138	77.7364	102.345	111.973	55
	Oilseed	24.5581	67	82.5	91	2
	Stalk	25.1865	77	88.5	104.5	2
	Latin	25.4788	87	98.6	112.9	5
	Cutting	25.6922	81.1364	98.2727	112.545	11
	Crisp	25.9924	89.2143	106.286	121.429	14
	Butterhead	26.2307	84.9792	101.104	114.833	48
	Cos	26.5626	92.3158	107.368	120.079	19
	**Crop type from the Centre fo Genetic Resources The Netherlands (CGN) as published in (Wei,et al, 2021)
	** Bolting, Inflorescence and Flowering Time data from non-destructive measurments: Days until 51, 55 and 60 respectively.

## Sheet: TableS5
Supplementary Table 5. Identified lead variants from the GWAS results
Phenotypic Trait	Lead Variant SNPid	CHR	POS	SNP Effect	P-Value
Bolting Time (Destructive)	7:176610759	7	176610759	5.57194	1.126997783e-08
	7:176644940	7	176644940	5.57194	1.126997783e-08
	7:176650557	7	176650557	5.57194	1.126997783e-08
	7:176654611	7	176654611	5.80589	6.741660077e-09
	7:176656185	7	176656185	5.57194	1.126997783e-08
	7:176661198	7	176661198	5.57194	1.126997783e-08
	7:176675528	7	176675528	5.51444	1.240256098e-08
	7:176677284	7	176677284	5.57194	1.126997783e-08
	7:176680611	7	176680611	5.57194	1.126997783e-08
	7:176693932	7	176693932	5.6131	6.268296159e-09
	7:176698954	7	176698954	5.57194	1.126997783e-08
	7:176715516	7	176715516	5.57194	1.126997783e-08
	7:176718820	7	176718820	5.57194	1.126997783e-08
	7:176720614	7	176720614	5.57194	1.126997783e-08
	7:176725200	7	176725200	5.57194	1.126997783e-08
	7:176728603	7	176728603	5.67942	8.571497598e-09
	7:176730815	7	176730815	5.57194	1.126997783e-08
	7:176755390	7	176755390	5.57194	1.126997783e-08
	7:176807544	7	176807544	5.57194	1.126997783e-08
	7:176809170	7	176809170	5.57194	1.126997783e-08
	7:176812430	7	176812430	5.57194	1.126997783e-08
	7:176814412	7	176814412	5.54241	1.034807734e-08
	7:176815420	7	176815420	5.57194	1.126997783e-08
	7:176817237	7	176817237	5.57194	1.126997783e-08
	7:176819296	7	176819296	5.65625	5.596949334e-09
Budding Time (Destructive)	7:176248532	7	176248532	7.81476	1.801181392e-08
	7:176275942	7	176275942	8.03534	1.121190286e-08
	7:176343291	7	176343291	7.6748	1.773356955e-08
	7:176581962	7	176581962	8.44178	8.365508913e-09
	7:176610759	7	176610759	8.18317	2.230096276e-08
	7:176678594	7	176678594	8.45766	6.737357914e-09
	7:176682153	7	176682153	8.45766	6.737357914e-09
	7:176822710	7	176822710	8.18317	2.230096276e-08
	7:176829276	7	176829276	8.51317	2.086451951e-08
	7:176833066	7	176833066	8.22852	1.383181625e-08
	7:176860258	7	176860258	8.14227	1.214793399e-08
	7:176886204	7	176886204	8.58836	2.807032932e-09
	7:176890014	7	176890014	8.5742	6.35552377e-09
Flowering Time	3:105385852	3	105385852	10.3489	1.606390623e-08
	7:176346059	7	176346059	5.97068	1.035708074e-09
	7:176413876	7	176413876	5.88882	4.131108575e-09
	7:176444101	7	176444101	5.97068	1.035708074e-09
	7:176449208	7	176449208	5.68505	1.809809215e-08
	7:176465495	7	176465495	5.7303	3.139936342e-09
	7:176526607	7	176526607	5.72377	2.19658964e-09
	7:176541384	7	176541384	5.54622	1.172434879e-08
	7:176573492	7	176573492	5.68505	1.809809215e-08
	7:176576031	7	176576031	5.68505	1.809809215e-08
	7:176580870	7	176580870	5.68505	1.809809215e-08
	7:176583105	7	176583105	5.68505	1.809809215e-08
	7:176584787	7	176584787	5.68505	1.809809215e-08
	7:176585913	7	176585913	5.68505	1.809809215e-08
	7:176590238	7	176590238	5.68505	1.809809215e-08
	7:176599063	7	176599063	5.68505	1.809809215e-08
	7:176602934	7	176602934	5.68505	1.809809215e-08
	7:176604340	7	176604340	5.68505	1.809809215e-08
	7:176606593	7	176606593	5.68505	1.809809215e-08
	7:176610759	7	176610759	5.67672	1.300979301e-08
	7:176614445	7	176614445	5.68505	1.809809215e-08
	7:176646082	7	176646082	5.76484	1.143790434e-08
	7:176650557	7	176650557	5.68505	1.809809215e-08
	7:176654831	7	176654831	5.73888	2.449209066e-09
	7:176656824	7	176656824	5.68505	1.809809215e-08
	7:176659752	7	176659752	5.68505	1.809809215e-08
	7:176661198	7	176661198	5.68505	1.809809215e-08
	7:176677284	7	176677284	5.68505	1.809809215e-08
	7:176683521	7	176683521	5.75147	6.294880395e-09
	7:176695652	7	176695652	5.87923	1.632100274e-09
	7:176698954	7	176698954	5.68505	1.809809215e-08
	7:176701063	7	176701063	5.68505	1.809809215e-08
	7:176715516	7	176715516	5.68505	1.809809215e-08
	7:176718820	7	176718820	5.61635	1.836252707e-08
	7:176725817	7	176725817	5.69418	1.901778647e-08
	7:176728484	7	176728484	5.68505	1.809809215e-08
	7:176730815	7	176730815	5.68505	1.809809215e-08
	7:176745631	7	176745631	5.52383	2.456536598e-10
	7:176755390	7	176755390	5.68505	1.809809215e-08
	7:176807544	7	176807544	5.68505	1.809809215e-08
	7:176812430	7	176812430	5.97068	1.035708074e-09
	7:176815420	7	176815420	5.68505	1.809809215e-08
	7:176817237	7	176817237	5.68505	1.809809215e-08
	7:176818413	7	176818413	5.68505	1.809809215e-08
	7:176822710	7	176822710	5.67672	1.300979301e-08
	7:176825842	7	176825842	5.64326	1.633664808e-08
	7:176829276	7	176829276	5.96704	8.502459611e-09
	7:176835946	7	176835946	5.68505	1.809809215e-08
	7:176837617	7	176837617	5.68505	1.809809215e-08
	7:176849759	7	176849759	5.68505	1.809809215e-08
	7:176853218	7	176853218	5.97068	1.035708074e-09
	7:176861765	7	176861765	5.97068	1.035708074e-09
	7:176865942	7	176865942	5.68505	1.809809215e-08
	7:176868499	7	176868499	5.97068	1.035708074e-09
	7:176874302	7	176874302	5.68505	1.809809215e-08
	7:176880676	7	176880676	5.68505	1.809809215e-08
	7:176882364	7	176882364	5.68505	1.809809215e-08
	7:176887055	7	176887055	5.68505	1.809809215e-08
	7:176890014	7	176890014	5.99457	3.588555847e-09
	7:176895281	7	176895281	5.68505	1.809809215e-08
	7:176900907	7	176900907	5.68505	1.809809215e-08
	7:176902325	7	176902325	5.68505	1.809809215e-08
	7:176908284	7	176908284	5.68505	1.809809215e-08
	7:176909315	7	176909315	5.68505	1.809809215e-08
	7:176911756	7	176911756	5.68505	1.809809215e-08
	7:176913498	7	176913498	5.68505	1.809809215e-08
	7:176918754	7	176918754	5.68505	1.809809215e-08
	7:176920044	7	176920044	5.76484	1.143790434e-08
	7:176923975	7	176923975	5.68505	1.809809215e-08
	7:176926453	7	176926453	5.68505	1.809809215e-08
	7:176928053	7	176928053	5.68505	1.809809215e-08
	7:176930359	7	176930359	5.68505	1.809809215e-08
	7:176941816	7	176941816	5.68505	1.809809215e-08
	7:176951899	7	176951899	5.97068	1.035708074e-09
	7:176954601	7	176954601	5.68505	1.809809215e-08
	7:176962268	7	176962268	5.68505	1.809809215e-08
	7:176964351	7	176964351	5.68505	1.809809215e-08
	8:339334885	8	339334885	11.3701	1.809809218e-08
	9:37553203	9	37553203	9.10014	9.475896316e-09
Flowering Time CGN	1:22092571	1	22092571	16.1396	1.459256062e-08
	1:224719614	1	224719614	19.3137	5.113737555e-11
	2:166034070	2	166034070	18.7141	9.370700993e-10
	2:220345566	2	220345566	19.8407	1.586539293e-11
	3:59628883	3	59628883	20.4475	1.121603777e-11
	3:59664178	3	59664178	20.1559	1.355525559e-11
	3:105385852	3	105385852	19.9541	1.064465925e-11
	3:113901499	3	113901499	20.1559	1.355525559e-11
	3:149978561	3	149978561	20.1559	1.355525559e-11
	4:289211827	4	289211827	20.1559	1.355525559e-11
	4:299895622	4	299895622	14.8928	1.35465905e-08
	5:258098259	5	258098259	16.1039	1.679489701e-09
	5:258101815	5	258101815	15.53	5.878584219e-09
	5:258105005	5	258105005	16.1573	1.759220121e-09
	5:266385544	5	266385544	18.3861	7.710786453e-10
	5:292958490	5	292958490	19.2725	6.356314001e-11
	5:301013424	5	301013424	18.4982	4.504093854e-10
	5:307849910	5	307849910	19.8276	4.552085061e-11
	5:336407096	5	336407096	19.1022	1.597695815e-10
	6:11866169	6	11866169	20.1559	1.355525559e-11
	6:196777007	6	196777007	18.9089	4.927001794e-10
	7:42381098	7	42381098	20.1559	1.355525559e-11
	7:58717600	7	58717600	18.1958	1.216759776e-09
	7:176254324	7	176254324	9.06851	1.675005525e-08
	7:176346059	7	176346059	9.42307	2.230772394e-08
	7:176444101	7	176444101	9.42307	2.230772394e-08
	7:176465495	7	176465495	9.63253	5.465635536e-09
	7:176608778	7	176608778	9.45861	2.961686674e-10
	7:176610759	7	176610759	10.7742	5.020104744e-12
	7:176614445	7	176614445	10.8961	1.123383036e-11
	7:176616624	7	176616624	10.0779	1.355525559e-11
	7:176645419	7	176645419	10.8713	5.68383513e-13
	7:176650877	7	176650877	10.9595	3.051637094e-12
	7:176653479	7	176653479	10.5246	1.57054866e-11
	7:176657895	7	176657895	11.0456	4.181190067e-12
	7:176661198	7	176661198	10.8758	4.671583954e-12
	7:176662287	7	176662287	9.91326	2.200230349e-11
	7:176679325	7	176679325	11.0964	1.710074884e-12
	7:176693932	7	176693932	10.9708	2.363154767e-12
	7:176700342	7	176700342	11.3791	5.017478609e-13
	7:176715516	7	176715516	10.8758	4.671583954e-12
	7:176719315	7	176719315	11.0964	1.710074884e-12
	7:176720614	7	176720614	11.233	1.812707393e-12
	7:176725817	7	176725817	11.0395	1.852002244e-12
	7:176729396	7	176729396	10.9541	4.339277253e-12
	7:176743836	7	176743836	10.0779	1.355525559e-11
	7:176745631	7	176745631	10.1666	8.341925759e-12
	7:176752243	7	176752243	10.3801	4.401000901e-11
	7:176755390	7	176755390	10.8758	4.671583954e-12
	7:176809170	7	176809170	11.0964	1.710074884e-12
	7:176812430	7	176812430	11.1257	7.33517114e-13
	7:176814412	7	176814412	10.7424	8.062059967e-12
	7:176816561	7	176816561	11.106	6.494399354e-13
	7:176818413	7	176818413	10.8758	4.671583954e-12
	7:176820471	7	176820471	10.7752	1.355231172e-11
	7:176822710	7	176822710	10.7134	1.464511587e-11
	7:176825842	7	176825842	10.6853	2.277491281e-11
	7:176828230	7	176828230	10.8859	1.033557666e-11
	7:176829276	7	176829276	10.3375	5.78935384e-10
	7:176830986	7	176830986	10.212	4.588655769e-11
	7:176833066	7	176833066	10.9001	6.354632616e-12
	7:176835644	7	176835644	10.7085	1.019997988e-11
	7:176837617	7	176837617	10.8237	1.349122385e-11
	7:176848817	7	176848817	10.8265	1.67859568e-12
	7:176860258	7	176860258	10.7166	1.416353339e-12
	7:176864056	7	176864056	10.6337	1.047808654e-12
	7:176866842	7	176866842	10.8265	1.67859568e-12
	7:176868499	7	176868499	11.0811	2.195213075e-12
	7:176870254	7	176870254	10.0576	3.36931618e-09
	7:176871699	7	176871699	11.0497	5.009716352e-12
	7:176873001	7	176873001	9.59408	3.219862383e-09
	7:176874302	7	176874302	10.8237	1.349122385e-11
	7:176875877	7	176875877	10.4318	2.550301708e-10
	7:176879610	7	176879610	10.7752	1.355231172e-11
	7:176881260	7	176881260	10.8265	1.67859568e-12
	7:176882364	7	176882364	10.8237	1.349122385e-11
	7:176885302	7	176885302	10.739	2.028015989e-11
	7:176887970	7	176887970	10.8048	1.008215087e-11
	7:176890014	7	176890014	11.4895	9.486649763e-13
	7:176893297	7	176893297	9.78187	4.103191126e-09
	7:176895281	7	176895281	10.8237	1.349122385e-11
	7:176897455	7	176897455	9.48851	1.716236832e-08
	7:176899446	7	176899446	10.8222	2.237201003e-11
	7:176900907	7	176900907	10.8237	1.349122385e-11
	7:176902325	7	176902325	10.8237	1.349122385e-11
	7:176904227	7	176904227	10.6564	3.014967918e-11
	7:176906486	7	176906486	10.4312	2.794641292e-10
	7:176908284	7	176908284	10.8237	1.349122385e-11
	7:176909315	7	176909315	10.8237	1.349122385e-11
	7:176911756	7	176911756	10.8237	1.349122385e-11
	7:176913990	7	176913990	10.8265	1.67859568e-12
	7:176916072	7	176916072	9.70224	8.196760362e-09
	7:176918754	7	176918754	10.6931	3.004379194e-11
	7:176920044	7	176920044	10.9953	7.650428902e-12
	7:176923975	7	176923975	10.8237	1.349122385e-11
	7:176926453	7	176926453	10.8237	1.349122385e-11
	7:176928053	7	176928053	10.1218	4.940088119e-10
	7:176931014	7	176931014	10.8524	1.726002762e-11
	7:176932444	7	176932444	10.3892	6.202241798e-11
	7:176933761	7	176933761	10.4807	3.463846848e-11
	7:176935772	7	176935772	10.8265	1.67859568e-12
	7:176939115	7	176939115	10.4006	4.439929391e-12
	7:176941094	7	176941094	10.9146	1.095737148e-11
	7:176946150	7	176946150	9.97124	3.826256436e-10
	7:176947182	7	176947182	10.6217	5.020818486e-11
	7:176948765	7	176948765	11.0186	1.043628931e-11
	7:176951899	7	176951899	11.0811	2.195213075e-12
	7:176953430	7	176953430	10.7752	1.355231172e-11
	7:176954601	7	176954601	10.8237	1.349122385e-11
	7:176957228	7	176957228	11.0674	1.038989358e-11
	7:176958587	7	176958587	10.7951	3.655096261e-10
	7:176960059	7	176960059	10.9599	2.598685258e-11
	7:176962268	7	176962268	10.8237	1.349122385e-11
	7:176964351	7	176964351	10.3378	2.540418721e-10
	7:176967931	7	176967931	9.42188	1.419931429e-09
	7:176981853	7	176981853	11.0497	5.009716352e-12
	7:177026530	7	177026530	9.94432	1.099091882e-10
	7:177040842	7	177040842	10.758	1.140896742e-11
	7:193516329	7	193516329	17.9816	1.520416088e-08
	8:39449768	8	39449768	19.2339	1.520477816e-09
	8:131548598	8	131548598	18.1624	2.805602225e-09
	8:339335466	8	339335466	21.8719	4.136289191e-12
	9:37553203	9	37553203	16.7945	1.275129267e-08
Inflorescence Emergence	1:22092571	1	22092571	15.7741	2.749655068e-12
	1:69906874	1	69906874	13.4227	2.091099902e-08
	1:160848177	1	160848177	16.4824	2.400236198e-10
	1:224719614	1	224719614	17.5919	1.114230245e-12
	1:225517629	1	225517629	14.532	1.655358432e-09
	2:149745410	2	149745410	14.8611	7.326230711e-09
	2:166034070	2	166034070	17.1317	4.342705552e-11
	2:220345566	2	220345566	18.5099	5.923982544e-14
	3:59628883	3	59628883	19.4798	1.710245836e-14
	3:59664178	3	59664178	19.607	7.908637331e-15
	3:105385852	3	105385852	19.576	1.314676102e-15
	3:113901499	3	113901499	19.607	7.908637331e-15
	3:149978561	3	149978561	19.607	7.908637331e-15
	4:236848017	4	236848017	12.5289	4.556455894e-11
	4:289211827	4	289211827	19.607	7.908637331e-15
	4:299895622	4	299895622	15.1675	3.316202025e-11
	5:258098259	5	258098259	14.4204	6.691750598e-10
	5:258101815	5	258101815	14.1114	1.109025785e-09
	5:258105005	5	258105005	14.3254	3.358161082e-09
	5:266385544	5	266385544	18.207	8.485213348000001e-14
	5:292958490	5	292958490	15.1537	4.636695111e-11
	5:307849910	5	307849910	19.6884	1.1859615490000001e-14
	5:336407096	5	336407096	18.9108	5.529118777e-14
	6:11866169	6	11866169	19.607	7.908637331e-15
	6:196777007	6	196777007	19.4033	1.7170925860000001e-15
	7:42381098	7	42381098	19.607	7.908637331e-15
	7:49993726	7	49993726	14.6961	3.42026636e-09
	7:58717600	7	58717600	18.5263	2.809423229e-13
	7:176248532	7	176248532	8.82814	6.136523481e-10
	7:176254324	7	176254324	8.35574	1.454760075e-08
	7:176281247	7	176281247	9.0699	5.341932978e-10
	7:176309169	7	176309169	8.16414	2.026306082e-08
	7:176346059	7	176346059	8.71761	8.817394622e-09
	7:176444101	7	176444101	8.71761	8.817394622e-09
	7:176465495	7	176465495	8.47879	1.712694237e-08
	7:176608778	7	176608778	7.91275	8.027998516e-10
	7:176610759	7	176610759	11.1373	6.529820399e-18
	7:176615255	7	176615255	10.7412	7.874031629999999e-17
	7:176616624	7	176616624	9.80349	7.90863721e-15
	7:176646082	7	176646082	11.2462	4.339492249e-18
	7:176650877	7	176650877	11.1586	1.131947891e-17
	7:176654611	7	176654611	10.9332	3.0127287609999996e-16
	7:176656824	7	176656824	11.1304	1.227016293e-17
	7:176661198	7	176661198	11.1304	1.227016293e-17
	7:176662287	7	176662287	9.74439	9.008389e-15
	7:176679325	7	176679325	11.2485	4.807009477e-18
	7:176695652	7	176695652	11.068	1.672851185e-18
	7:176698954	7	176698954	11.1304	1.227016293e-17
	7:176715516	7	176715516	11.1304	1.227016293e-17
	7:176719315	7	176719315	11.2485	4.807009477e-18
	7:176720614	7	176720614	10.2845	7.361342473000002e-14
	7:176725200	7	176725200	11.2056	1.697432803e-17
	7:176729112	7	176729112	11.1304	1.227016293e-17
	7:176743836	7	176743836	9.80349	7.90863721e-15
	7:176745631	7	176745631	9.7401	7.748340831999999e-16
	7:176752243	7	176752243	9.83419	1.533257084e-13
	7:176755390	7	176755390	11.1304	1.227016293e-17
	7:176809170	7	176809170	11.2485	4.807009477e-18
	7:176812430	7	176812430	11.1941	1.046964814e-18
	7:176814412	7	176814412	10.8595	4.395518878e-17
	7:176815420	7	176815420	11.1304	1.227016293e-17
	7:176818413	7	176818413	11.1304	1.227016293e-17
	7:176820471	7	176820471	10.6435	1.9433617079999998e-16
	7:176822710	7	176822710	11.1373	6.529820399e-18
	7:176825842	7	176825842	11.0278	1.70443824e-17
	7:176828230	7	176828230	11.0022	3.129573333e-17
	7:176829276	7	176829276	11.236	2.3351306259999997e-16
	7:176830986	7	176830986	9.60329	1.799869207e-13
	7:176833066	7	176833066	11.1912	2.4235575239999998e-18
	7:176835946	7	176835946	11.1304	1.227016293e-17
	7:176837617	7	176837617	11.1304	1.227016293e-17
	7:176849759	7	176849759	11.1304	1.227016293e-17
	7:176853218	7	176853218	11.1941	1.046964814e-18
	7:176861765	7	176861765	11.1941	1.046964814e-18
	7:176865942	7	176865942	11.1304	1.227016293e-17
	7:176868499	7	176868499	11.1941	1.046964814e-18
	7:176870254	7	176870254	9.66965	7.246995537e-13
	7:176871699	7	176871699	11.2485	4.807009477e-18
	7:176873001	7	176873001	8.25829	2.065282066e-10
	7:176874302	7	176874302	11.1304	1.227016293e-17
	7:176875877	7	176875877	10.8629	1.145157986e-15
	7:176877954	7	176877954	9.26205	1.594975263e-11
	7:176879610	7	176879610	10.6435	1.9433617079999998e-16
	7:176880676	7	176880676	11.1304	1.227016293e-17
	7:176882364	7	176882364	11.1304	1.227016293e-17
	7:176885302	7	176885302	11.0654	1.071575559e-17
	7:176890014	7	176890014	11.5091	9.519484801e-19
	7:176893297	7	176893297	8.73251	7.307211901e-10
	7:176895281	7	176895281	11.1304	1.227016293e-17
	7:176897455	7	176897455	10.8996	1.058762825e-15
	7:176899446	7	176899446	11.4601	5.028538473e-18
	7:176900907	7	176900907	11.1304	1.227016293e-17
	7:176902325	7	176902325	11.1304	1.227016293e-17
	7:176904227	7	176904227	10.985	5.4945798219999995e-17
	7:176906486	7	176906486	9.39605	1.083638588e-11
	7:176908284	7	176908284	11.1304	1.227016293e-17
	7:176909315	7	176909315	11.1304	1.227016293e-17
	7:176911756	7	176911756	11.1304	1.227016293e-17
	7:176913498	7	176913498	11.1304	1.227016293e-17
	7:176916072	7	176916072	9.61162	3.37894887e-12
	7:176918754	7	176918754	10.9514	7.912985663e-17
	7:176920044	7	176920044	11.2462	4.339492249e-18
	7:176923975	7	176923975	11.1304	1.227016293e-17
	7:176926453	7	176926453	11.1304	1.227016293e-17
	7:176928053	7	176928053	11.0731	4.144811386e-17
	7:176931014	7	176931014	11.1213	2.3231187379999998e-17
	7:176932444	7	176932444	10.677	2.56062978e-16
	7:176933761	7	176933761	8.69273	3.530270908e-12
	7:176935772	7	176935772	10.5062	3.0058211569999997e-16
	7:176939115	7	176939115	9.61868	2.879117378e-14
	7:176941816	7	176941816	11.1304	1.227016293e-17
	7:176946150	7	176946150	10.29	5.583694749e-15
	7:176947182	7	176947182	10.835	1.343401836e-16
	7:176948765	7	176948765	10.6291	4.1925462949999995e-16
	7:176951899	7	176951899	11.1941	1.046964814e-18
	7:176953430	7	176953430	10.6435	1.9433617079999998e-16
	7:176954601	7	176954601	11.1304	1.227016293e-17
	7:176957228	7	176957228	11.1419	2.5110726979999998e-17
	7:176960059	7	176960059	11.2301	1.969782936e-17
	7:176962268	7	176962268	11.1304	1.227016293e-17
	7:176964351	7	176964351	11.1253	2.624225672e-17
	7:176967931	7	176967931	9.16195	1.218641493e-12
	7:176981853	7	176981853	11.2485	4.807009477e-18
	7:177026530	7	177026530	9.61338	9.950896085e-14
	7:177040842	7	177040842	9.08996	9.328586069e-13
	7:177140028	7	177140028	-6.7489	4.257105623e-09
	7:177148369	7	177148369	-6.84205	4.36841772e-09
	7:177185576	7	177185576	-7.29125	2.569577764e-10
	7:181753691	7	181753691	8.46146	5.295941596e-09
	7:182223746	7	182223746	8.80512	5.779668467e-09
	8:131548598	8	131548598	14.0061	3.196187023e-09
	8:336340859	8	336340859	15.9995	8.154841151e-10
	8:339335466	8	339335466	22.2608	1.227016284e-17
	9:37553203	9	37553203	17.4738	1.885383978e-15
Circadian Clock Period	1:224719614	1	224719614	1.60102	1.244361285e-10
	2:127324202	2	127324202	1.55961	1.778995359e-08
	2:135438164	2	135438164	1.66229	2.250660876e-09
	2:166034070	2	166034070	1.5175	7.985967811e-09
	2:220345566	2	220345566	1.57252	1.077181011e-09
	2:232992292	2	232992292	1.54579	7.582706755e-09
	3:59628883	3	59628883	1.60358	1.086115688e-09
	3:59664178	3	59664178	1.63748	2.749439225e-10
	3:105386016	3	105386016	1.63748	2.749439225e-10
	3:113901499	3	113901499	1.63748	2.749439225e-10
	3:149978561	3	149978561	1.63748	2.749439225e-10
	4:289211827	4	289211827	1.63748	2.749439225e-10
	5:219337267	5	219337267	1.53979	7.912006191e-09
	5:266385544	5	266385544	1.50867	7.110504833e-09
	5:292958490	5	292958490	1.48404	3.9291064e-09
	5:307849910	5	307849910	1.63783	4.107958774e-10
	5:336407096	5	336407096	1.56633	8.989883271e-10
	6:11866169	6	11866169	1.63748	2.749439225e-10
	7:42381098	7	42381098	1.63748	2.749439225e-10
	7:58717600	7	58717600	1.53458	3.304521354e-09
	7:168588837	7	168588837	1.52668	3.660019659e-09
	7:174931055	7	174931055	0.842558	2.060178759e-08
	7:174939975	7	174939975	0.842558	2.060178759e-08
	7:175049406	7	175049406	0.842558	2.060178759e-08
	7:175056697	7	175056697	0.842114	1.590818258e-08
	7:175101820	7	175101820	0.842558	2.060178759e-08
	7:175269150	7	175269150	0.90095	1.678161553e-09
	7:175353371	7	175353371	0.90095	1.678161553e-09
	7:175423617	7	175423617	0.90095	1.678161553e-09
	7:175447959	7	175447959	0.90095	1.678161553e-09
	7:175460830	7	175460830	0.90095	1.678161553e-09
	7:175465127	7	175465127	0.883494	1.458946878e-08
	7:175536803	7	175536803	0.952219	1.52526351e-10
	7:175619888	7	175619888	0.90095	1.678161553e-09
	7:175685887	7	175685887	0.90095	1.678161553e-09
	7:175851543	7	175851543	0.90095	1.678161553e-09
	7:175908789	7	175908789	0.90095	1.678161553e-09
	7:175953386	7	175953386	0.90095	1.678161553e-09
	7:175975704	7	175975704	0.850501	8.931088487e-09
	7:176024997	7	176024997	0.849615	7.68133777e-09
	7:176066885	7	176066885	0.90095	1.678161553e-09
	7:176110216	7	176110216	0.90095	1.678161553e-09
	7:176228778	7	176228778	0.893732	1.927700766e-09
	7:176248009	7	176248009	0.796863	1.604542434e-08
	7:176254324	7	176254324	0.864811	2.950300052e-10
	7:176265366	7	176265366	0.869249	1.956437556e-10
	7:176270519	7	176270519	0.87255	1.402855033e-10
	7:176273109	7	176273109	0.868543	3.626105314e-10
	7:176274859	7	176274859	0.896936	2.045239085e-11
	7:176275942	7	176275942	0.834242	3.196109528e-09
	7:176279091	7	176279091	0.83113	3.637813819e-09
	7:176282085	7	176282085	0.841274	1.302344376e-09
	7:176284901	7	176284901	0.764853	2.208883774e-08
	7:176287934	7	176287934	0.868846	1.48329159e-10
	7:176291647	7	176291647	0.868543	3.626105314e-10
	7:176295901	7	176295901	0.868543	3.626105314e-10
	7:176297891	7	176297891	0.868543	3.626105314e-10
	7:176305378	7	176305378	0.831103	1.629115456e-09
	7:176309169	7	176309169	0.909049	2.489177864e-11
	7:176323220	7	176323220	0.90264	1.64057285e-10
	7:176326294	7	176326294	0.868543	3.626105314e-10
	7:176328967	7	176328967	0.767372	1.684936696e-08
	7:176330012	7	176330012	0.822775	2.052973396e-09
	7:176336047	7	176336047	0.868543	3.626105314e-10
	7:176339958	7	176339958	0.856871	6.706940799e-10
	7:176342651	7	176342651	0.868543	3.626105314e-10
	7:176346059	7	176346059	0.969071	5.871033479e-12
	7:176350681	7	176350681	0.928819	1.520974072e-10
	7:176353175	7	176353175	0.949701	7.814217119e-12
	7:176355826	7	176355826	0.868543	3.626105314e-10
	7:176362476	7	176362476	0.920177	6.477797437e-11
	7:176365286	7	176365286	0.86521	7.534040766e-10
	7:176366346	7	176366346	0.912535	2.580340099e-10
	7:176368348	7	176368348	0.848044	1.132868321e-09
	7:176371702	7	176371702	0.868543	3.626105314e-10
	7:176373673	7	176373673	0.904558	8.219914748e-11
	7:176377907	7	176377907	0.808132	1.926098121e-09
	7:176380626	7	176380626	0.867911	2.814641126e-10
	7:176382965	7	176382965	0.868543	3.626105314e-10
	7:176384961	7	176384961	0.86884	1.737907234e-10
	7:176391717	7	176391717	0.861277	9.115587936e-10
	7:176393200	7	176393200	0.868543	3.626105314e-10
	7:176409107	7	176409107	0.881537	3.186261287e-10
	7:176413876	7	176413876	0.939793	4.792495698e-11
	7:176416011	7	176416011	0.866603	4.054443105e-10
	7:176419132	7	176419132	0.89147	4.819151317e-11
	7:176424730	7	176424730	0.868543	3.626105314e-10
	7:176428603	7	176428603	0.868543	3.626105314e-10
	7:176432005	7	176432005	0.868543	3.626105314e-10
	7:176435702	7	176435702	0.863601	4.062621229e-10
	7:176438528	7	176438528	0.868543	3.626105314e-10
	7:176440783	7	176440783	0.868543	3.626105314e-10
	7:176441960	7	176441960	0.844112	3.418448537e-10
	7:176444101	7	176444101	0.969071	5.871033479e-12
	7:176449208	7	176449208	0.852965	2.614439979e-09
	7:176451563	7	176451563	0.868543	3.626105314e-10
	7:176453679	7	176453679	0.868543	3.626105314e-10
	7:176456021	7	176456021	0.868543	3.626105314e-10
	7:176458656	7	176458656	0.868543	3.626105314e-10
	7:176461362	7	176461362	0.833447	1.727832255e-09
	7:176465495	7	176465495	0.943498	1.42189377e-11
	7:176470094	7	176470094	0.868543	3.626105314e-10
	7:176471800	7	176471800	0.868543	3.626105314e-10
	7:176473569	7	176473569	0.805487	3.231108588e-09
	7:176477896	7	176477896	0.82431	1.63129607e-09
	7:176491043	7	176491043	0.801056	5.056715128e-09
	7:176493543	7	176493543	0.82431	1.63129607e-09
	7:176496794	7	176496794	0.851201	6.40964533e-10
	7:176498184	7	176498184	0.811473	2.457515081e-09
	7:176502972	7	176502972	0.890026	2.715321298e-10
	7:176504870	7	176504870	0.803829	1.930793347e-08
	7:176511199	7	176511199	0.904096	4.29847153e-10
	7:176514871	7	176514871	0.84303	2.08390523e-09
	7:176518482	7	176518482	0.865602	4.44708224e-10
	7:176522327	7	176522327	0.821134	2.529222756e-09
	7:176526607	7	176526607	0.90325	7.389558652e-11
	7:176532596	7	176532596	0.828988	8.694845182e-10
	7:176534866	7	176534866	0.82431	1.63129607e-09
	7:176538702	7	176538702	0.868543	3.626105314e-10
	7:176541384	7	176541384	0.951496	6.981066139e-12
	7:176543793	7	176543793	0.797412	3.658061966e-09
	7:176546278	7	176546278	0.82431	1.63129607e-09
	7:176548213	7	176548213	0.82431	1.63129607e-09
	7:176550661	7	176550661	0.82431	1.63129607e-09
	7:176554590	7	176554590	0.790783	6.843017672e-09
	7:176557176	7	176557176	0.853356	8.135028636e-10
	7:176559617	7	176559617	0.868543	3.626105314e-10
	7:176561720	7	176561720	0.868543	3.626105314e-10
	7:176562809	7	176562809	0.775077	4.404077931e-09
	7:176571614	7	176571614	0.893025	7.866226992e-10
	7:176573492	7	176573492	0.894649	6.385766182e-10
	7:176574917	7	176574917	0.881158	1.244470493e-09
	7:176576031	7	176576031	0.894649	6.385766182e-10
	7:176578132	7	176578132	0.878933	9.68720068e-10
	7:176580870	7	176580870	0.894649	6.385766182e-10
	7:176581962	7	176581962	0.851491	5.3021835e-09
	7:176583105	7	176583105	0.894649	6.385766182e-10
	7:176590900	7	176590900	0.916265	1.173493161e-10
	7:176592287	7	176592287	0.866623	2.705161548e-09
	7:176598035	7	176598035	0.779805	1.778995359e-08
	7:176599063	7	176599063	0.894649	6.385766182e-10
	7:176604340	7	176604340	0.894649	6.385766182e-10
	7:176606593	7	176606593	0.894649	6.385766182e-10
	7:176608778	7	176608778	0.746874	5.784528655e-09
	7:176610759	7	176610759	0.892425	2.982390628e-11
	7:176614445	7	176614445	0.969445	1.063572675e-12
	7:176616624	7	176616624	0.818738	2.749439226e-10
	7:176644940	7	176644940	0.922011	6.821300314e-12
	7:176650557	7	176650557	0.922011	6.821300314e-12
	7:176653479	7	176653479	0.925002	2.391824071e-12
	7:176656510	7	176656510	0.911775	4.286955698e-12
	7:176661198	7	176661198	0.922011	6.821300314e-12
	7:176662287	7	176662287	0.817553	1.683622936e-10
	7:176683004	7	176683004	0.933866	3.692800031e-12
	7:176694244	7	176694244	0.922011	6.821300314e-12
	7:176700342	7	176700342	0.959679	1.036594331e-12
	7:176715516	7	176715516	0.922011	6.821300314e-12
	7:176718820	7	176718820	0.921492	7.839642011e-12
	7:176720614	7	176720614	0.950173	4.744585701e-12
	7:176725200	7	176725200	0.928056	1.107557811e-11
	7:176728190	7	176728190	0.998913	2.917857402e-13
	7:176743836	7	176743836	0.818738	2.749439226e-10
	7:176745631	7	176745631	0.823078	9.296786129e-11
	7:176752243	7	176752243	0.861211	1.762344314e-10
	7:176755390	7	176755390	0.922011	6.821300314e-12
	7:176807544	7	176807544	0.922011	6.821300314e-12
	7:176812430	7	176812430	0.985643	4.282071398e-14
	7:176814412	7	176814412	0.89798	2.073022954e-11
	7:176815420	7	176815420	0.922011	6.821300314e-12
	7:176818413	7	176818413	0.922011	6.821300314e-12
	7:176820471	7	176820471	0.884206	6.806333105e-11
	7:176824398	7	176824398	0.84202	1.789038672e-10
	7:176825842	7	176825842	0.888746	5.734747136e-11
	7:176828230	7	176828230	0.886458	8.173737601e-11
	7:176829276	7	176829276	0.8932	3.240002062e-10
	7:176830986	7	176830986	0.827575	6.583909809e-10
	7:176833770	7	176833770	0.888446	6.870042989e-11
	7:176835946	7	176835946	0.897631	4.509176191e-11
	7:176837617	7	176837617	0.897631	4.509176191e-11
	7:176849759	7	176849759	0.897631	4.509176191e-11
	7:176853218	7	176853218	0.963689	3.552093946e-13
	7:176861765	7	176861765	0.963689	3.552093946e-13
	7:176865942	7	176865942	0.897631	4.509176191e-11
	7:176868499	7	176868499	0.963689	3.552093946e-13
	7:176871699	7	176871699	0.892227	6.565171601e-11
	7:176874302	7	176874302	0.897631	4.509176191e-11
	7:176875877	7	176875877	0.880086	3.905555556e-10
	7:176877954	7	176877954	0.868807	5.198301057e-10
	7:176879610	7	176879610	0.884206	6.806333105e-11
	7:176880676	7	176880676	0.897631	4.509176191e-11
	7:176882364	7	176882364	0.897631	4.509176191e-11
	7:176885302	7	176885302	0.897933	4.084921507e-11
	7:176887055	7	176887055	0.897631	4.509176191e-11
	7:176890014	7	176890014	0.946699	4.145243577e-12
	7:176895281	7	176895281	0.897631	4.509176191e-11
	7:176899446	7	176899446	0.8512	7.962339545e-10
	7:176900907	7	176900907	0.897631	4.509176191e-11
	7:176902325	7	176902325	0.897631	4.509176191e-11
	7:176904227	7	176904227	0.885952	8.800611902e-11
	7:176906486	7	176906486	0.898814	8.666133972e-11
	7:176908284	7	176908284	0.897631	4.509176191e-11
	7:176909315	7	176909315	0.897631	4.509176191e-11
	7:176911756	7	176911756	0.897631	4.509176191e-11
	7:176913498	7	176913498	0.897631	4.509176191e-11
	7:176916072	7	176916072	0.797805	1.200407207e-08
	7:176918754	7	176918754	0.886621	9.085837717e-11
	7:176920932	7	176920932	0.897631	4.509176191e-11
	7:176923975	7	176923975	0.897631	4.509176191e-11
	7:176926453	7	176926453	0.897631	4.509176191e-11
	7:176928053	7	176928053	0.861329	3.533164691e-10
	7:176930359	7	176930359	0.89588	5.979299562e-11
	7:176932444	7	176932444	0.876831	1.326612656e-10
	7:176933761	7	176933761	0.840074	4.269122927e-10
	7:176934996	7	176934996	0.871105	3.373266135e-11
	7:176939115	7	176939115	0.822581	2.120551182e-10
	7:176941816	7	176941816	0.897631	4.509176191e-11
	7:176946150	7	176946150	0.832964	5.772793616e-10
	7:176947182	7	176947182	0.919759	1.324456114e-11
	7:176948765	7	176948765	0.899713	6.528045395e-11
	7:176951899	7	176951899	0.963689	3.552093946e-13
	7:176953430	7	176953430	0.884206	6.806333105e-11
	7:176954601	7	176954601	0.897631	4.509176191e-11
	7:176957228	7	176957228	0.914491	4.155556566e-11
	7:176958587	7	176958587	0.92276	3.52957699e-10
	7:176960059	7	176960059	0.886335	3.127309296e-10
	7:176962268	7	176962268	0.897631	4.509176191e-11
	7:176964351	7	176964351	0.902626	4.934071265e-11
	7:176967931	7	176967931	0.763817	1.003894214e-08
	7:176981853	7	176981853	0.892227	6.565171601e-11
	7:176997752	7	176997752	0.786446	1.098925504e-08
	7:177026530	7	177026530	0.947499	1.725142201e-13
	7:177040842	7	177040842	0.839143	5.884202212e-10
	7:177048357	7	177048357	0.77033	1.136782643e-08
	7:177148369	7	177148369	-0.6868	1.123322176e-08
	7:177185576	7	177185576	-0.700746	3.920903756e-09
	7:177259722	7	177259722	0.713013	1.513220761e-08
	7:177390426	7	177390426	0.696346	1.773540449e-08
	8:39446790	8	39446790	1.48304	2.841497587e-09
	8:114504192	8	114504192	1.40886	1.04538091e-08
	8:131548598	8	131548598	1.47496	1.263448181e-08
	8:339334885	8	339334885	1.73409	1.970554259e-11
	9:48038433	9	48038433	1.55484	3.291636594e-09
Start Budding (Destructive)	6:16358514	6	16358514	-22.8489	3.694335284e-09
	7:176826793	7	176826793	11.8406	9.838080004e-09
Bolting Time	2:220345566	2	220345566	8.90543	1.602873458e-08
	3:59628883	3	59628883	9.4899	2.725029532e-09
	3:59664178	3	59664178	9.35231	4.013992986e-09
	3:105385852	3	105385852	9.24214	2.844815323e-09
	3:113901499	3	113901499	9.35231	4.013992986e-09
	3:149978561	3	149978561	9.35231	4.013992986e-09
	4:236848017	4	236848017	6.9766	9.671091704e-10
	4:289211827	4	289211827	9.35231	4.013992986e-09
	5:307849910	5	307849910	9.33865	6.082703437e-09
	6:11866169	6	11866169	9.35231	4.013992986e-09
	6:196777007	6	196777007	9.78015	1.014868592e-09
	7:42381098	7	42381098	9.35231	4.013992986e-09
	7:58717600	7	58717600	9.32868	3.14569994e-09
	7:176610759	7	176610759	5.43701	3.029745561e-11
	7:176615255	7	176615255	5.25369	1.081173624e-10
	7:176616624	7	176616624	4.67616	4.013992988e-09
	7:176646082	7	176646082	5.4292	4.974381601e-11
	7:176650557	7	176650557	5.35918	8.720466804e-11
	7:176654831	7	176654831	5.2281	1.330677137e-10
	7:176656824	7	176656824	5.35918	8.720466804e-11
	7:176661198	7	176661198	5.35918	8.720466804e-11
	7:176662287	7	176662287	4.50813	9.461391418e-09
	7:176678594	7	176678594	5.53007	1.871718075e-11
	7:176697625	7	176697625	5.44647	5.184195836e-11
	7:176700342	7	176700342	5.43882	6.198293658e-11
	7:176715516	7	176715516	5.35918	8.720466804e-11
	7:176719315	7	176719315	5.31744	1.369636293e-10
	7:176720614	7	176720614	4.99771	6.538448473e-09
	7:176725200	7	176725200	5.38881	1.250861544e-10
	7:176728603	7	176728603	5.52546	4.073086104e-11
	7:176743836	7	176743836	4.67616	4.013992988e-09
	7:176745631	7	176745631	4.3935	1.788776146e-08
	7:176752243	7	176752243	4.91643	2.996023954e-09
	7:176755390	7	176755390	5.35918	8.720466804e-11
	7:176807544	7	176807544	5.35918	8.720466804e-11
	7:176812430	7	176812430	5.46917	1.458840032e-11
	7:176814412	7	176814412	5.2636	1.335617073e-10
	7:176816561	7	176816561	5.32944	5.881324959e-11
	7:176818413	7	176818413	5.35918	8.720466804e-11
	7:176822710	7	176822710	4.76976	1.255117308e-08
	7:176833066	7	176833066	4.78117	1.035738273e-08
	7:176853218	7	176853218	4.8207	6.543280798e-09
	7:176861765	7	176861765	4.8207	6.543280798e-09
	7:176868499	7	176868499	4.8207	6.543280798e-09
	7:176890014	7	176890014	4.99006	3.541239074e-09
	7:176899446	7	176899446	4.87312	6.604688302e-09
	7:176920044	7	176920044	4.75474	1.93692921e-08
	7:176931014	7	176931014	4.90213	6.153913851e-09
	7:176941094	7	176941094	4.82229	1.026817806e-08
	7:176951899	7	176951899	4.8207	6.543280798e-09

## Sheet: TableS6
Supplementary Table 6. Candidate genes associated with developmental traits and circadian clock
Trait	Lead SNP	SNP P-Value	Chromosome	Gene Start	Gene End	Gene ID	Gene Descriptions	Best Hit ARAPORT11
Flowering Time	7:176573492	1.80981e-08	7	176572680	176574999	gene-LOC111900472	F-box protein At3g18720-like;F-box-like domain superfamily;F-box domain	.
Flowering Time	7:176585913	1.80981e-08	7	176585876	176586605	gene-LSAT_V11C700380320	.	.
Flowering Time	7:176590238	1.80981e-08	7	176588372	176590800	gene-LOC111900522	F-box protein At3g18720-like;F-box-like domain superfamily;Galactose oxidase/kelch, beta-propeller;F-box domain	AT1G44080.1
Flowering Time	7:176606593	1.80981e-08	7	176605042	176608845	gene-LOC111900474	DYW domain;Tetratricopeptide-like helical domain superfamily;Pentatricopeptide repeat	AT5G09950.2
Flowering Time	7:176812430	1.03571e-09	7	176809300	176814445	gene-LOC111900475	Phytochrome, PHY domain;Histidine kinase/HSP90-like ATPase superfamily;PAS domain superfamily;GAF-like domain superfamily;PAS fold;PAS fold-2;Phytochrome, central region;Histidine kinase/HSP90-like ATPase;GAF domain;PAS domain	AT5G35840.1
Flowering Time CGN	7:42381098	1.35553e-11	7	42380986	42386101	gene-LOC111880698	Zinc finger, SWIM-type	AT3G05850.1
Flowering Time CGN	7:176608778	2.96169e-10	7	176605042	176608845	gene-LOC111900474	DYW domain;Tetratricopeptide-like helical domain superfamily;Pentatricopeptide repeat	AT5G09950.2
Flowering Time CGN	7:176812430	7.33517e-13	7	176809300	176814445	gene-LOC111900475	Phytochrome, PHY domain;Histidine kinase/HSP90-like ATPase superfamily;PAS domain superfamily;GAF-like domain superfamily;PAS fold;PAS fold-2;Phytochrome, central region;Histidine kinase/HSP90-like ATPase;GAF domain;PAS domain	AT5G35840.1
Flowering Time CGN	7:176814412	8.06206e-12	7	176809300	176814445	gene-LOC111900475	Phytochrome, PHY domain;Histidine kinase/HSP90-like ATPase superfamily;PAS domain superfamily;GAF-like domain superfamily;PAS fold;PAS fold-2;Phytochrome, central region;Histidine kinase/HSP90-like ATPase;GAF domain;PAS domain	AT5G35840.1
Flowering Time CGN	7:176820471	1.35523e-11	7	176819594	176821645	gene-LOC111900476	Nucleotide-diphospho-sugar transferases;N-acetylglucosaminyltransferase II	AT2G05320.1
Flowering Time CGN	7:176887970	1.00822e-11	7	176887840	176889299	gene-LOC122195085	.	.
Flowering Time CGN	8:131548598	2.8056e-09	8	131518976	131563040	gene-LOC111894226	3-oxoacyl-[acyl-carrier-protein] synthase 2;Thiolase-like;Beta-ketoacyl synthase, C-terminal;Beta-ketoacyl synthase, N-terminal;Beta-ketoacyl synthase	AT1G74960.1
Inflorescence Emergence	1:160848177	2.40024e-10	1	160848146	160849598	gene-LOC128128107	.	.
Inflorescence Emergence	7:42381098	7.90864e-15	7	42380986	42386101	gene-LOC111880698	Zinc finger, SWIM-type	AT3G05850.1
Inflorescence Emergence	7:176608778	8.028e-10	7	176605042	176608845	gene-LOC111900474	DYW domain;Tetratricopeptide-like helical domain superfamily;Pentatricopeptide repeat	AT5G09950.2
Inflorescence Emergence	7:176812430	1.04696e-18	7	176809300	176814445	gene-LOC111900475	Phytochrome, PHY domain;Histidine kinase/HSP90-like ATPase superfamily;PAS domain superfamily;GAF-like domain superfamily;PAS fold;PAS fold-2;Phytochrome, central region;Histidine kinase/HSP90-like ATPase;GAF domain;PAS domain	AT5G35840.1
Inflorescence Emergence	7:176814412	4.39552e-17	7	176809300	176814445	gene-LOC111900475	Phytochrome, PHY domain;Histidine kinase/HSP90-like ATPase superfamily;PAS domain superfamily;GAF-like domain superfamily;PAS fold;PAS fold-2;Phytochrome, central region;Histidine kinase/HSP90-like ATPase;GAF domain;PAS domain	AT5G35840.1
Inflorescence Emergence	7:176820471	1.94336e-16	7	176819594	176821645	gene-LOC111900476	Nucleotide-diphospho-sugar transferases;N-acetylglucosaminyltransferase II	AT2G05320.1
Inflorescence Emergence	8:131548598	3.19619e-09	8	131518976	131563040	gene-LOC111894226	3-oxoacyl-[acyl-carrier-protein] synthase 2;Thiolase-like;Beta-ketoacyl synthase, C-terminal;Beta-ketoacyl synthase, N-terminal;Beta-ketoacyl synthase	AT1G74960.1
Circadian Clock Period	2:135438164	2.25066e-09	2	135437981	135439148	gene-LSAT_V11C200070100	Transposase, MuDR, plant	AT3G05850.1
Circadian Clock Period	7:42381098	2.74944e-10	7	42380986	42386101	gene-LOC111880698	Zinc finger, SWIM-type	AT3G05850.1
Circadian Clock Period	7:175851543	1.67816e-09	7	175850354	175853271	gene-LOC111892752	Chaperone J-domain superfamily;Domain of unknown function DUF3444;DnaJ domain	AT2G05230.1
Circadian Clock Period	7:176428603	3.62611e-10	7	176427785	176431455	gene-LOC111900469	NAD(P)-binding domain superfamily;Glucose-6-phosphate dehydrogenase, C-terminal;Glucose-6-phosphate dehydrogenase, NAD-binding;Glucose-6-phosphate dehydrogenase	AT5G35790.1
Circadian Clock Period	7:176561720	3.62611e-10	7	176559694	176562625	gene-LOC111900471	Tetratricopeptide-like helical domain superfamily;Pentatricopeptide repeat	AT5G39350.1
Circadian Clock Period	7:176562809	4.40408e-09	7	176562791	176565512	gene-LOC111900470	FHY3/FAR1 family;MULE transposase domain;Zinc finger, SWIM-type;FAR1 DNA binding domain	AT5G28530.2
Circadian Clock Period	7:176573492	6.38577e-10	7	176572680	176574999	gene-LOC111900472	F-box protein At3g18720-like;F-box-like domain superfamily;F-box domain	.
Circadian Clock Period	7:176574917	1.24447e-09	7	176572680	176574999	gene-LOC111900472	F-box protein At3g18720-like;F-box-like domain superfamily;F-box domain	.
Circadian Clock Period	7:176606593	6.38577e-10	7	176605042	176608845	gene-LOC111900474	DYW domain;Tetratricopeptide-like helical domain superfamily;Pentatricopeptide repeat	AT5G09950.2
Circadian Clock Period	7:176608778	5.78453e-09	7	176605042	176608845	gene-LOC111900474	DYW domain;Tetratricopeptide-like helical domain superfamily;Pentatricopeptide repeat	AT5G09950.2
Circadian Clock Period	7:176812430	4.28207e-14	7	176809300	176814445	gene-LOC111900475	Phytochrome, PHY domain;Histidine kinase/HSP90-like ATPase superfamily;PAS domain superfamily;GAF-like domain superfamily;PAS fold;PAS fold-2;Phytochrome, central region;Histidine kinase/HSP90-like ATPase;GAF domain;PAS domain	AT5G35840.1
Circadian Clock Period	7:176814412	2.07302e-11	7	176809300	176814445	gene-LOC111900475	Phytochrome, PHY domain;Histidine kinase/HSP90-like ATPase superfamily;PAS domain superfamily;GAF-like domain superfamily;PAS fold;PAS fold-2;Phytochrome, central region;Histidine kinase/HSP90-like ATPase;GAF domain;PAS domain	AT5G35840.1
Circadian Clock Period	7:176820471	6.80633e-11	7	176819594	176821645	gene-LOC111900476	Nucleotide-diphospho-sugar transferases;N-acetylglucosaminyltransferase II	AT2G05320.1
Circadian Clock Period	7:177259722	1.51322e-08	7	177259484	177259821	gene-LSAT_V11C700380550	.	.
Circadian Clock Period	8:131548598	1.26345e-08	8	131518976	131563040	gene-LOC111894226	3-oxoacyl-[acyl-carrier-protein] synthase 2;Thiolase-like;Beta-ketoacyl synthase, C-terminal;Beta-ketoacyl synthase, N-terminal;Beta-ketoacyl synthase	AT1G74960.1
Bolting Time	7:42381098	4.01399e-09	7	42380986	42386101	gene-LOC111880698	Zinc finger, SWIM-type	AT3G05850.1
Bolting Time	7:176812430	1.45884e-11	7	176809300	176814445	gene-LOC111900475	Phytochrome, PHY domain;Histidine kinase/HSP90-like ATPase superfamily;PAS domain superfamily;GAF-like domain superfamily;PAS fold;PAS fold-2;Phytochrome, central region;Histidine kinase/HSP90-like ATPase;GAF domain;PAS domain	AT5G35840.1
Bolting Time	7:176814412	1.33562e-10	7	176809300	176814445	gene-LOC111900475	Phytochrome, PHY domain;Histidine kinase/HSP90-like ATPase superfamily;PAS domain superfamily;GAF-like domain superfamily;PAS fold;PAS fold-2;Phytochrome, central region;Histidine kinase/HSP90-like ATPase;GAF domain;PAS domain	AT5G35840.1
Bolting Time (Destructive)	7:176812430	1.127e-08	7	176809300	176814445	gene-LOC111900475	Phytochrome, PHY domain;Histidine kinase/HSP90-like ATPase superfamily;PAS domain superfamily;GAF-like domain superfamily;PAS fold;PAS fold-2;Phytochrome, central region;Histidine kinase/HSP90-like ATPase;GAF domain;PAS domain	AT5G35840.1
Bolting Time (Destructive)	7:176814412	1.03481e-08	7	176809300	176814445	gene-LOC111900475	Phytochrome, PHY domain;Histidine kinase/HSP90-like ATPase superfamily;PAS domain superfamily;GAF-like domain superfamily;PAS fold;PAS fold-2;Phytochrome, central region;Histidine kinase/HSP90-like ATPase;GAF domain;PAS domain	AT5G35840.1

## Sheet: TableS7
Supplementary Table 7. Significant variants (α=0.05 Bonferroni) from the GWAS results using 3 different algorithms for confirmation
Trait	Algorithm	CHR	POS	REF	ALT	MAF	Effect	SE	P-value
Flowering time (CGN)	MLM	7	176610759	A	C	0.371212	-10.9733	1.78657	1.05348e-08
Flowering time (CGN)	MLM	7	176614147	A	G	0.367424	-10.7486	1.77971	1.72213e-08
Flowering time (CGN)	MLM	7	176614445	T	C	0.371212	-10.9733	1.78657	1.05348e-08
Flowering time (CGN)	MLM	7	176615255	A	G	0.356061	-10.5437	1.758	2.10269e-08
Flowering time (CGN)	MLM	7	176644940	T	A	0.371212	-10.9733	1.78657	1.05348e-08
Flowering time (CGN)	MLM	7	176645198	T	C	0.371212	-10.9733	1.78657	1.05348e-08
Flowering time (CGN)	MLM	7	176645419	C	T	0.363636	-11.0536	1.74614	4.23529e-09
Flowering time (CGN)	MLM	7	176646082	C	G	0.371212	-10.9733	1.78657	1.05348e-08
Flowering time (CGN)	MLM	7	176646759	A	G	0.371212	-10.9733	1.78657	1.05348e-08
Flowering time (CGN)	MLM	7	176647028	T	C	0.371212	-10.9733	1.78657	1.05348e-08
Flowering time (CGN)	MLM	7	176650557	G	T	0.371212	-10.9733	1.78657	1.05348e-08
Flowering time (CGN)	MLM	7	176650877	T	C	0.371212	-10.9733	1.78657	1.05348e-08
Flowering time (CGN)	MLM	7	176651098	A	T	0.371212	-10.9733	1.78657	1.05348e-08
Flowering time (CGN)	MLM	7	176651835	A	G	0.371212	-10.9733	1.78657	1.05348e-08
Flowering time (CGN)	MLM	7	176652071	A	C	0.371212	-10.9733	1.78657	1.05348e-08
Flowering time (CGN)	MLM	7	176653479	A	C	0.371212	-10.9733	1.78657	1.05348e-08
Flowering time (CGN)	MLM	7	176656824	T	C	0.371212	-10.9733	1.78657	1.05348e-08
Flowering time (CGN)	MLM	7	176657627	A	C	0.371212	-10.9733	1.78657	1.05348e-08
Flowering time (CGN)	MLM	7	176657895	T	C	0.371212	-10.9733	1.78657	1.05348e-08
Flowering time (CGN)	MLM	7	176659752	A	T	0.371212	-10.9733	1.78657	1.05348e-08
Flowering time (CGN)	MLM	7	176661198	T	C	0.371212	-10.9733	1.78657	1.05348e-08
Flowering time (CGN)	MLM	7	176675528	G	A	0.371212	-10.9733	1.78657	1.05348e-08
Flowering time (CGN)	MLM	7	176676616	A	G	0.371212	-10.9733	1.78657	1.05348e-08
Flowering time (CGN)	MLM	7	176677284	A	C	0.371212	-10.9733	1.78657	1.05348e-08
Flowering time (CGN)	MLM	7	176677607	A	G	0.371212	-10.9733	1.78657	1.05348e-08
Flowering time (CGN)	MLM	7	176677979	T	C	0.371212	-10.9733	1.78657	1.05348e-08
Flowering time (CGN)	MLM	7	176678457	A	G	0.371212	-10.9733	1.78657	1.05348e-08
Flowering time (CGN)	MLM	7	176678594	T	C	0.363636	-10.9574	1.76028	7.06981e-09
Flowering time (CGN)	MLM	7	176678746	T	C	0.371212	-10.9733	1.78657	1.05348e-08
Flowering time (CGN)	MLM	7	176679325	A	G	0.371212	-10.9733	1.78657	1.05348e-08
Flowering time (CGN)	MLM	7	176680611	A	G	0.371212	-10.9733	1.78657	1.05348e-08
Flowering time (CGN)	MLM	7	176681188	T	G	0.371212	-10.9733	1.78657	1.05348e-08
Flowering time (CGN)	MLM	7	176681490	A	G	0.371212	-10.9733	1.78657	1.05348e-08
Flowering time (CGN)	MLM	7	176681846	A	G	0.371212	-10.9733	1.78657	1.05348e-08
Flowering time (CGN)	MLM	7	176682153	T	C	0.363636	-10.9574	1.76028	7.06981e-09
Flowering time (CGN)	MLM	7	176682530	A	G	0.371212	-10.9733	1.78657	1.05348e-08
Flowering time (CGN)	MLM	7	176683004	T	A	0.371212	-10.9733	1.78657	1.05348e-08
Flowering time (CGN)	MLM	7	176683677	A	C	0.371212	-10.9733	1.78657	1.05348e-08
Flowering time (CGN)	MLM	7	176693932	G	A	0.371212	-10.9733	1.78657	1.05348e-08
Flowering time (CGN)	MLM	7	176694244	T	C	0.371212	-10.9733	1.78657	1.05348e-08
Flowering time (CGN)	MLM	7	176694415	A	T	0.371212	-10.9733	1.78657	1.05348e-08
Flowering time (CGN)	MLM	7	176694774	A	G	0.363636	-10.6168	1.77228	2.17446e-08
Flowering time (CGN)	MLM	7	176695652	T	C	0.363636	-10.4879	1.71676	1.23428e-08
Flowering time (CGN)	MLM	7	176695859	A	G	0.371212	-10.9733	1.78657	1.05348e-08
Flowering time (CGN)	MLM	7	176696742	A	G	0.371212	-10.9733	1.78657	1.05348e-08
Flowering time (CGN)	MLM	7	176697050	A	T	0.371212	-10.9733	1.78657	1.05348e-08
Flowering time (CGN)	MLM	7	176697625	C	G	0.363636	-10.8962	1.79209	1.4183e-08
Flowering time (CGN)	MLM	7	176697821	A	G	0.371212	-10.9733	1.78657	1.05348e-08
Flowering time (CGN)	MLM	7	176698954	T	G	0.371212	-10.9733	1.78657	1.05348e-08
Flowering time (CGN)	MLM	7	176699913	C	A	0.371212	-10.9733	1.78657	1.05348e-08
Flowering time (CGN)	MLM	7	176700342	C	A	0.363636	-11.6327	1.79998	2.21357e-09
Flowering time (CGN)	MLM	7	176701063	T	A	0.371212	-10.9733	1.78657	1.05348e-08
Flowering time (CGN)	MLM	7	176715516	T	C	0.371212	-10.9733	1.78657	1.05348e-08
Flowering time (CGN)	MLM	7	176716019	G	A	0.371212	-10.9733	1.78657	1.05348e-08
Flowering time (CGN)	MLM	7	176718820	T	G	0.363636	-10.6168	1.77228	2.17446e-08
Flowering time (CGN)	MLM	7	176719315	T	C	0.371212	-10.9733	1.78657	1.05348e-08
Flowering time (CGN)	MLM	7	176720614	A	G	0.352273	-11.2201	1.79409	6.13959e-09
Flowering time (CGN)	MLM	7	176725200	T	C	0.363636	-10.8703	1.81231	2.09837e-08
Flowering time (CGN)	MLM	7	176725817	A	C	0.356061	-10.628	1.72044	8.88483e-09
Flowering time (CGN)	MLM	7	176728484	T	C	0.371212	-10.9733	1.78657	1.05348e-08
Flowering time (CGN)	MLM	7	176728603	C	T	0.371212	-10.9733	1.78657	1.05348e-08
Flowering time (CGN)	MLM	7	176729112	C	T	0.371212	-10.9733	1.78657	1.05348e-08
Flowering time (CGN)	MLM	7	176729396	T	G	0.363636	-10.8241	1.78179	1.4545e-08
Flowering time (CGN)	MLM	7	176730815	G	A	0.371212	-10.9733	1.78657	1.05348e-08
Flowering time (CGN)	MLM	7	176732200	A	T	0.340909	-10.501	1.71717	1.19836e-08
Flowering time (CGN)	MLM	7	176755390	C	T	0.371212	-10.9733	1.78657	1.05348e-08
Flowering time (CGN)	MLM	7	176807544	A	G	0.371212	-10.9733	1.78657	1.05348e-08
Flowering time (CGN)	MLM	7	176808012	T	C	0.371212	-10.9733	1.78657	1.05348e-08
Flowering time (CGN)	MLM	7	176809170	C	T	0.371212	-10.9733	1.78657	1.05348e-08
Flowering time (CGN)	MLM	7	176812430	G	GA	0.378788	-11.1923	1.77335	4.64316e-09
Flowering time (CGN)	MLM	7	176813239	T	C	0.371212	-10.9733	1.78657	1.05348e-08
Flowering time (CGN)	MLM	7	176814412	G	A	0.371212	-10.9733	1.78657	1.05348e-08
Flowering time (CGN)	MLM	7	176815420	A	G	0.371212	-10.9733	1.78657	1.05348e-08
Flowering time (CGN)	MLM	7	176816067	C	T	0.363636	-11.0536	1.74614	4.23529e-09
Flowering time (CGN)	MLM	7	176816561	G	A	0.363636	-11.0536	1.74614	4.23529e-09
Flowering time (CGN)	MLM	7	176817237	A	G	0.371212	-10.9733	1.78657	1.05348e-08
Flowering time (CGN)	MLM	7	176818413	A	G	0.371212	-10.9733	1.78657	1.05348e-08
Flowering time (CGN)	MLM	7	176819296	A	T	0.356061	-10.6148	1.75968	1.78276e-08
Flowering time (CGN)	MLM	7	176820471	A	G	0.378788	-10.8672	1.80898	2.00735e-08
Flowering time (CGN)	MLM	7	176822710	C	T	0.378788	-10.8672	1.80898	2.00735e-08
Flowering time (CGN)	MLM	7	176825842	T	G	0.378788	-10.8672	1.80898	2.00735e-08
Flowering time (CGN)	MLM	7	176828230	A	G	0.378788	-10.8672	1.80898	2.00735e-08
Flowering time (CGN)	MLM	7	176830986	T	C	0.382576	-10.6281	1.74243	1.2922e-08
Flowering time (CGN)	MLM	7	176833066	T	C	0.378788	-10.8672	1.80898	2.00735e-08
Flowering time (CGN)	MLM	7	176835644	G	A	0.371212	-10.8127	1.79758	1.93397e-08
Flowering time (CGN)	MLM	7	176835946	G	A	0.378788	-10.8672	1.80898	2.00735e-08
Flowering time (CGN)	MLM	7	176837617	A	G	0.378788	-10.8672	1.80898	2.00735e-08
Flowering time (CGN)	MLM	7	176848817	A	G	0.371212	-10.9622	1.7677	7.91734e-09
Flowering time (CGN)	MLM	7	176849759	G	A	0.378788	-10.8672	1.80898	2.00735e-08
Flowering time (CGN)	MLM	7	176850991	A	G	0.378788	-10.8672	1.80898	2.00735e-08
Flowering time (CGN)	MLM	7	176851576	A	G	0.378788	-10.8672	1.80898	2.00735e-08
Flowering time (CGN)	MLM	7	176851962	A	G	0.378788	-10.8672	1.80898	2.00735e-08
Flowering time (CGN)	MLM	7	176852414	A	C	0.378788	-10.8672	1.80898	2.00735e-08
Flowering time (CGN)	MLM	7	176852791	A	G	0.378788	-10.8672	1.80898	2.00735e-08
Flowering time (CGN)	MLM	7	176853218	A	G	0.386364	-11.1003	1.79584	8.73073e-09
Flowering time (CGN)	MLM	7	176853825	T	C	0.378788	-10.8672	1.80898	2.00735e-08
Flowering time (CGN)	MLM	7	176854474	T	C	0.378788	-10.8672	1.80898	2.00735e-08
Flowering time (CGN)	MLM	7	176855587	T	C	0.378788	-10.8672	1.80898	2.00735e-08
Flowering time (CGN)	MLM	7	176855839	A	C	0.378788	-10.8672	1.80898	2.00735e-08
Flowering time (CGN)	MLM	7	176856381	G	C	0.378788	-10.8672	1.80898	2.00735e-08
Flowering time (CGN)	MLM	7	176857165	G	A	0.378788	-10.8672	1.80898	2.00735e-08
Flowering time (CGN)	MLM	7	176857519	G	T	0.371212	-10.9622	1.7677	7.91734e-09
Flowering time (CGN)	MLM	7	176858017	T	C	0.378788	-10.8672	1.80898	2.00735e-08
Flowering time (CGN)	MLM	7	176858543	A	G	0.378788	-10.8672	1.80898	2.00735e-08
Flowering time (CGN)	MLM	7	176859269	A	G	0.378788	-10.8672	1.80898	2.00735e-08
Flowering time (CGN)	MLM	7	176860258	T	C	0.375	-10.8136	1.73995	7.4188e-09
Flowering time (CGN)	MLM	7	176861765	C	T	0.386364	-11.1003	1.79584	8.73073e-09
Flowering time (CGN)	MLM	7	176862333	A	G	0.378788	-10.8672	1.80898	2.00735e-08
Flowering time (CGN)	MLM	7	176863222	A	G	0.378788	-10.8672	1.80898	2.00735e-08
Flowering time (CGN)	MLM	7	176864056	A	C	0.378788	-10.3698	1.63667	4.1209e-09
Flowering time (CGN)	MLM	7	176865120	T	A	0.378788	-10.8672	1.80898	2.00735e-08
Flowering time (CGN)	MLM	7	176865942	A	G	0.378788	-10.8672	1.80898	2.00735e-08
Flowering time (CGN)	MLM	7	176866842	A	G	0.371212	-10.9622	1.7677	7.91734e-09
Flowering time (CGN)	MLM	7	176868499	T	C	0.386364	-11.1003	1.79584	8.73073e-09
Flowering time (CGN)	MLM	7	176871699	A	G	0.378788	-10.8672	1.80898	2.00735e-08
Flowering time (CGN)	MLM	7	176874302	T	C	0.378788	-10.8672	1.80898	2.00735e-08
Flowering time (CGN)	MLM	7	176874838	T	C	0.378788	-10.8672	1.80898	2.00735e-08
Flowering time (CGN)	MLM	7	176879610	A	G	0.378788	-10.8672	1.80898	2.00735e-08
Flowering time (CGN)	MLM	7	176880676	G	A	0.378788	-10.8672	1.80898	2.00735e-08
Flowering time (CGN)	MLM	7	176881260	CT	C	0.371212	-10.9622	1.7677	7.91734e-09
Flowering time (CGN)	MLM	7	176882364	G	A	0.378788	-10.8672	1.80898	2.00735e-08
Flowering time (CGN)	MLM	7	176883183	A	T	0.378788	-10.8672	1.80898	2.00735e-08
Flowering time (CGN)	MLM	7	176885302	T	C	0.378788	-10.8672	1.80898	2.00735e-08
Flowering time (CGN)	MLM	7	176887055	T	C	0.378788	-10.8672	1.80898	2.00735e-08
Flowering time (CGN)	MLM	7	176887970	A	G	0.378788	-10.8672	1.80898	2.00735e-08
Flowering time (CGN)	MLM	7	176890014	A	C	0.378788	-10.8672	1.80898	2.00735e-08
Flowering time (CGN)	MLM	7	176890999	C	T	0.378788	-10.8672	1.80898	2.00735e-08
Flowering time (CGN)	MLM	7	176895281	A	G	0.378788	-10.8672	1.80898	2.00735e-08
Flowering time (CGN)	MLM	7	176895826	A	G	0.378788	-10.8672	1.80898	2.00735e-08
Flowering time (CGN)	MLM	7	176900907	C	A	0.378788	-10.8672	1.80898	2.00735e-08
Flowering time (CGN)	MLM	7	176902325	A	G	0.378788	-10.8672	1.80898	2.00735e-08
Flowering time (CGN)	MLM	7	176904227	A	T	0.378788	-10.8672	1.80898	2.00735e-08
Flowering time (CGN)	MLM	7	176908284	C	T	0.378788	-10.8672	1.80898	2.00735e-08
Flowering time (CGN)	MLM	7	176909315	A	G	0.378788	-10.8672	1.80898	2.00735e-08
Flowering time (CGN)	MLM	7	176909946	C	T	0.378788	-10.8672	1.80898	2.00735e-08
Flowering time (CGN)	MLM	7	176911756	T	C	0.378788	-10.8672	1.80898	2.00735e-08
Flowering time (CGN)	MLM	7	176913498	C	A	0.378788	-10.8672	1.80898	2.00735e-08
Flowering time (CGN)	MLM	7	176913990	A	T	0.371212	-10.9622	1.7677	7.91734e-09
Flowering time (CGN)	MLM	7	176918754	C	CA	0.378788	-10.8672	1.80898	2.00735e-08
Flowering time (CGN)	MLM	7	176920044	A	G	0.378788	-10.8672	1.80898	2.00735e-08
Flowering time (CGN)	MLM	7	176920932	G	A	0.378788	-10.8672	1.80898	2.00735e-08
Flowering time (CGN)	MLM	7	176921926	C	A	0.378788	-10.8672	1.80898	2.00735e-08
Flowering time (CGN)	MLM	7	176923975	T	TA	0.378788	-10.8672	1.80898	2.00735e-08
Flowering time (CGN)	MLM	7	176924841	T	C	0.378788	-10.8672	1.80898	2.00735e-08
Flowering time (CGN)	MLM	7	176926453	A	G	0.378788	-10.8672	1.80898	2.00735e-08
Flowering time (CGN)	MLM	7	176929565	A	G	0.375	-10.7371	1.75496	1.18221e-08
Flowering time (CGN)	MLM	7	176930359	T	C	0.378788	-10.8672	1.80898	2.00735e-08
Flowering time (CGN)	MLM	7	176931014	A	G	0.378788	-10.8672	1.80898	2.00735e-08
Flowering time (CGN)	MLM	7	176934996	T	G	0.371212	-10.9622	1.7677	7.91734e-09
Flowering time (CGN)	MLM	7	176935772	T	C	0.371212	-10.9622	1.7677	7.91734e-09
Flowering time (CGN)	MLM	7	176939115	T	C	0.375	-10.8077	1.74775	8.62138e-09
Flowering time (CGN)	MLM	7	176941094	A	G	0.378788	-10.8672	1.80898	2.00735e-08
Flowering time (CGN)	MLM	7	176941816	G	T	0.378788	-10.8672	1.80898	2.00735e-08
Flowering time (CGN)	MLM	7	176947182	T	C	0.378788	-10.8672	1.80898	2.00735e-08
Flowering time (CGN)	MLM	7	176948765	G	T	0.382576	-11.0787	1.81526	1.27059e-08
Flowering time (CGN)	MLM	7	176951899	A	G	0.386364	-11.1003	1.79584	8.73073e-09
Flowering time (CGN)	MLM	7	176953430	T	C	0.378788	-10.8672	1.80898	2.00735e-08
Flowering time (CGN)	MLM	7	176954601	A	AG	0.378788	-10.8672	1.80898	2.00735e-08
Flowering time (CGN)	MLM	7	176955461	C	T	0.378788	-10.8672	1.80898	2.00735e-08
Flowering time (CGN)	MLM	7	176957228	T	G	0.382576	-11.0787	1.81526	1.27059e-08
Flowering time (CGN)	MLM	7	176960059	G	A	0.378788	-10.8672	1.80898	2.00735e-08
Flowering time (CGN)	MLM	7	176962268	T	C	0.378788	-10.8672	1.80898	2.00735e-08
Flowering time (CGN)	MLM	7	176964351	T	C	0.378788	-10.8672	1.80898	2.00735e-08
Flowering time (CGN)	MLM	7	176981853	A	G	0.378788	-10.8672	1.80898	2.00735e-08
Flowering time (CGN)	MLM	7	177040842	A	G	0.348485	-10.8994	1.78428	1.23763e-08
Flowering time (CGN)	MLM	8	339335321	A	G	0.189394	-21.7343	3.61797	2.00735e-08
Flowering time (CGN)	MLM	8	339335466	T	A	0.185606	-21.6547	3.49548	8.16406e-09
Flowering time (CGN)	GLM	1	224719614	G	A	0.162879	-17.5325	2.64945	1.07708e-09
Flowering time (CGN)	GLM	2	166034070	T	C	0.162879	-16.9502	2.80992	1.84344e-08
Flowering time (CGN)	GLM	2	220345566	T	C	0.174242	-17.8407	2.65154	6.20272e-10
Flowering time (CGN)	GLM	3	59628883	T	C	0.174242	-19.9893	2.75874	4.52065e-11
Flowering time (CGN)	GLM	3	59664178	G	A	0.17803	-20.0237	2.73382	3.01725e-11
Flowering time (CGN)	GLM	3	105385852	C	T	0.174242	-19.403	2.65828	3.43831e-11
Flowering time (CGN)	GLM	3	105386016	G	A	0.17803	-20.0237	2.73382	3.01725e-11
Flowering time (CGN)	GLM	3	113901499	G	A	0.17803	-20.0237	2.73382	3.01725e-11
Flowering time (CGN)	GLM	3	149978561	C	T	0.17803	-20.0237	2.73382	3.01725e-11
Flowering time (CGN)	GLM	4	289211827	G	T	0.17803	-20.0237	2.73382	3.01725e-11
Flowering time (CGN)	GLM	5	258098259	G	A	0.189394	-15.4162	2.39391	2.58356e-09
Flowering time (CGN)	GLM	5	258101815	G	A	0.181818	-14.635	2.42133	1.74201e-08
Flowering time (CGN)	GLM	5	258105005	A	T	0.189394	-15.4494	2.40756	2.88677e-09
Flowering time (CGN)	GLM	5	292958490	T	A	0.159091	-18.4841	2.69654	3.29573e-10
Flowering time (CGN)	GLM	5	301013424	A	T	0.143939	-16.6054	2.7059	1.12041e-08
Flowering time (CGN)	GLM	5	307849910	T	C	0.17803	-20.0237	2.73382	3.01725e-11
Flowering time (CGN)	GLM	5	336406622	A	G	0.17803	-18.9037	2.78947	4.87183e-10
Flowering time (CGN)	GLM	5	336407096	A	C	0.155303	-16.6741	2.70235	9.54231e-09
Flowering time (CGN)	GLM	6	11866169	C	T	0.17803	-20.0237	2.73382	3.01725e-11
Flowering time (CGN)	GLM	7	42381098	C	T	0.17803	-20.0237	2.73382	3.01725e-11
Flowering time (CGN)	GLM	7	58717600	T	C	0.193182	-17.4658	2.74191	3.63264e-09
Flowering time (CGN)	GLM	7	58717910	T	C	0.193182	-17.4658	2.74191	3.63264e-09
Flowering time (CGN)	GLM	7	174580913	A	G	0.371212	-8.90936	1.4821	2.03607e-08
Flowering time (CGN)	GLM	7	176254324	T	G	0.356061	-8.76411	1.45374	1.87537e-08
Flowering time (CGN)	GLM	7	176465495	T	C	0.393939	-9.51305	1.50712	4.81269e-09
Flowering time (CGN)	GLM	7	176496794	C	A	0.363636	-8.80209	1.46901	2.23293e-08
Flowering time (CGN)	GLM	7	176608778	T	C	0.371212	-9.81542	1.36249	5.60041e-11
Flowering time (CGN)	GLM	7	176610759	A	C	0.371212	-10.5651	1.41775	1.56078e-11
Flowering time (CGN)	GLM	7	176613500	T	C	0.363636	-9.84339	1.42262	2.38238e-10
Flowering time (CGN)	GLM	7	176614147	A	G	0.367424	-10.3571	1.42078	3.6073e-11
Flowering time (CGN)	GLM	7	176614445	T	C	0.371212	-10.5651	1.41775	1.56078e-11
Flowering time (CGN)	GLM	7	176615255	A	G	0.356061	-10.2096	1.41157	4.83402e-11
Flowering time (CGN)	GLM	7	176616624	A	G	0.356061	-10.0119	1.36691	3.01725e-11
Flowering time (CGN)	GLM	7	176644551	A	G	0.356061	-10.0119	1.36691	3.01725e-11
Flowering time (CGN)	GLM	7	176644940	T	A	0.371212	-10.5651	1.41775	1.56078e-11
Flowering time (CGN)	GLM	7	176645198	T	C	0.371212	-10.5651	1.41775	1.56078e-11
Flowering time (CGN)	GLM	7	176645419	C	T	0.363636	-10.7096	1.35942	1.68251e-12
Flowering time (CGN)	GLM	7	176645726	T	C	0.356061	-10.0119	1.36691	3.01725e-11
Flowering time (CGN)	GLM	7	176646082	C	G	0.371212	-10.5651	1.41775	1.56078e-11
Flowering time (CGN)	GLM	7	176646759	A	G	0.371212	-10.5651	1.41775	1.56078e-11
Flowering time (CGN)	GLM	7	176647028	T	C	0.371212	-10.5651	1.41775	1.56078e-11
Flowering time (CGN)	GLM	7	176650172	G	A	0.363636	-9.84339	1.42262	2.38238e-10
Flowering time (CGN)	GLM	7	176650557	G	T	0.371212	-10.5651	1.41775	1.56078e-11
Flowering time (CGN)	GLM	7	176650877	T	C	0.371212	-10.5651	1.41775	1.56078e-11
Flowering time (CGN)	GLM	7	176651098	A	T	0.371212	-10.5651	1.41775	1.56078e-11
Flowering time (CGN)	GLM	7	176651225	C	T	0.356061	-10.0119	1.36691	3.01725e-11
Flowering time (CGN)	GLM	7	176651835	A	G	0.371212	-10.5651	1.41775	1.56078e-11
Flowering time (CGN)	GLM	7	176652071	A	C	0.371212	-10.5651	1.41775	1.56078e-11
Flowering time (CGN)	GLM	7	176653479	A	C	0.371212	-10.5651	1.41775	1.56078e-11
Flowering time (CGN)	GLM	7	176654188	T	C	0.367424	-9.94695	1.44857	3.10294e-10
Flowering time (CGN)	GLM	7	176654611	A	G	0.382576	-9.80354	1.46221	6.98558e-10
Flowering time (CGN)	GLM	7	176654831	A	T	0.340909	-9.52786	1.47994	2.60518e-09
Flowering time (CGN)	GLM	7	176656185	T	C	0.367424	-10.2429	1.44342	9.7102e-11
Flowering time (CGN)	GLM	7	176656510	A	G	0.356061	-9.42549	1.42382	1.06402e-09
Flowering time (CGN)	GLM	7	176656824	T	C	0.371212	-10.5651	1.41775	1.56078e-11
Flowering time (CGN)	GLM	7	176657627	A	C	0.371212	-10.5651	1.41775	1.56078e-11
Flowering time (CGN)	GLM	7	176657895	T	C	0.371212	-10.5651	1.41775	1.56078e-11
Flowering time (CGN)	GLM	7	176658665	G	C	0.378788	-9.57846	1.40306	3.79201e-10
Flowering time (CGN)	GLM	7	176658952	A	G	0.356061	-10.0119	1.36691	3.01725e-11
Flowering time (CGN)	GLM	7	176659463	G	C	0.363636	-10.0082	1.4083	9.2139e-11
Flowering time (CGN)	GLM	7	176659752	A	T	0.371212	-10.5651	1.41775	1.56078e-11
Flowering time (CGN)	GLM	7	176661198	T	C	0.371212	-10.5651	1.41775	1.56078e-11
Flowering time (CGN)	GLM	7	176662287	G	A	0.356061	-10.0119	1.36691	3.01725e-11
Flowering time (CGN)	GLM	7	176675150	G	A	0.359848	-9.79637	1.46748	8.06827e-10
Flowering time (CGN)	GLM	7	176675528	G	A	0.371212	-10.5651	1.41775	1.56078e-11
Flowering time (CGN)	GLM	7	176675856	G	A	0.356061	-10.0119	1.36691	3.01725e-11
Flowering time (CGN)	GLM	7	176676616	A	G	0.371212	-10.5651	1.41775	1.56078e-11
Flowering time (CGN)	GLM	7	176677284	A	C	0.371212	-10.5651	1.41775	1.56078e-11
Flowering time (CGN)	GLM	7	176677607	A	G	0.371212	-10.5651	1.41775	1.56078e-11
Flowering time (CGN)	GLM	7	176677979	T	C	0.371212	-10.5651	1.41775	1.56078e-11
Flowering time (CGN)	GLM	7	176678457	A	G	0.371212	-10.5651	1.41775	1.56078e-11
Flowering time (CGN)	GLM	7	176678594	T	C	0.363636	-10.5204	1.38362	7.10052e-12
Flowering time (CGN)	GLM	7	176678746	T	C	0.371212	-10.5651	1.41775	1.56078e-11
Flowering time (CGN)	GLM	7	176679325	A	G	0.371212	-10.5651	1.41775	1.56078e-11
Flowering time (CGN)	GLM	7	176679737	G	C	0.348485	-9.04694	1.44209	5.80063e-09
Flowering time (CGN)	GLM	7	176679969	C	A	0.356061	-10.0119	1.36691	3.01725e-11
Flowering time (CGN)	GLM	7	176680611	A	G	0.371212	-10.5651	1.41775	1.56078e-11
Flowering time (CGN)	GLM	7	176681188	T	G	0.371212	-10.5651	1.41775	1.56078e-11
Flowering time (CGN)	GLM	7	176681490	A	G	0.371212	-10.5651	1.41775	1.56078e-11
Flowering time (CGN)	GLM	7	176681846	A	G	0.371212	-10.5651	1.41775	1.56078e-11
Flowering time (CGN)	GLM	7	176682153	T	C	0.363636	-10.5204	1.38362	7.10052e-12
Flowering time (CGN)	GLM	7	176682530	A	G	0.371212	-10.5651	1.41775	1.56078e-11
Flowering time (CGN)	GLM	7	176683004	T	A	0.371212	-10.5651	1.41775	1.56078e-11
Flowering time (CGN)	GLM	7	176683521	G	A	0.363636	-10.0684	1.40841	7.42931e-11
Flowering time (CGN)	GLM	7	176683677	A	C	0.371212	-10.5651	1.41775	1.56078e-11
Flowering time (CGN)	GLM	7	176684073	T	C	0.340909	-9.22212	1.34835	3.55721e-10
Flowering time (CGN)	GLM	7	176693653	T	C	0.363636	-10.0652	1.46131	2.79136e-10
Flowering time (CGN)	GLM	7	176693932	G	A	0.371212	-10.5651	1.41775	1.56078e-11
Flowering time (CGN)	GLM	7	176694244	T	C	0.371212	-10.5651	1.41775	1.56078e-11
Flowering time (CGN)	GLM	7	176694415	A	T	0.371212	-10.5651	1.41775	1.56078e-11
Flowering time (CGN)	GLM	7	176694774	A	G	0.363636	-10.2893	1.42647	5.3461e-11
Flowering time (CGN)	GLM	7	176695222	A	T	0.356061	-10.0119	1.36691	3.01725e-11
Flowering time (CGN)	GLM	7	176695652	T	C	0.363636	-10.1335	1.374	2.3224e-11
Flowering time (CGN)	GLM	7	176695859	A	G	0.371212	-10.5651	1.41775	1.56078e-11
Flowering time (CGN)	GLM	7	176696345	A	G	0.367424	-9.91861	1.43852	2.69168e-10
Flowering time (CGN)	GLM	7	176696742	A	G	0.371212	-10.5651	1.41775	1.56078e-11
Flowering time (CGN)	GLM	7	176697050	A	T	0.371212	-10.5651	1.41775	1.56078e-11
Flowering time (CGN)	GLM	7	176697625	C	G	0.363636	-10.5261	1.43048	2.53303e-11
Flowering time (CGN)	GLM	7	176697821	A	G	0.371212	-10.5651	1.41775	1.56078e-11
Flowering time (CGN)	GLM	7	176698954	T	G	0.371212	-10.5651	1.41775	1.56078e-11
Flowering time (CGN)	GLM	7	176699913	C	A	0.371212	-10.5651	1.41775	1.56078e-11
Flowering time (CGN)	GLM	7	176700342	C	A	0.363636	-11.0596	1.40203	1.59414e-12
Flowering time (CGN)	GLM	7	176700533	G	T	0.363636	-9.84339	1.42262	2.38238e-10
Flowering time (CGN)	GLM	7	176701063	T	A	0.371212	-10.5651	1.41775	1.56078e-11
Flowering time (CGN)	GLM	7	176715516	T	C	0.371212	-10.5651	1.41775	1.56078e-11
Flowering time (CGN)	GLM	7	176716019	G	A	0.371212	-10.5651	1.41775	1.56078e-11
Flowering time (CGN)	GLM	7	176716267	C	T	0.340909	-9.21287	1.37807	7.68713e-10
Flowering time (CGN)	GLM	7	176717011	T	G	0.356061	-10.0119	1.36691	3.01725e-11
Flowering time (CGN)	GLM	7	176718820	T	G	0.363636	-10.2893	1.42647	5.3461e-11
Flowering time (CGN)	GLM	7	176719315	T	C	0.371212	-10.5651	1.41775	1.56078e-11
Flowering time (CGN)	GLM	7	176720614	A	G	0.352273	-10.641	1.412	1.00884e-11
Flowering time (CGN)	GLM	7	176725200	T	C	0.363636	-10.4835	1.46361	6.918e-11
Flowering time (CGN)	GLM	7	176725817	A	C	0.356061	-10.269	1.38059	1.67723e-11
Flowering time (CGN)	GLM	7	176728190	T	C	0.356061	-9.87221	1.49971	1.27852e-09
Flowering time (CGN)	GLM	7	176728484	T	C	0.371212	-10.5651	1.41775	1.56078e-11
Flowering time (CGN)	GLM	7	176728603	C	T	0.371212	-10.5651	1.41775	1.56078e-11
Flowering time (CGN)	GLM	7	176729112	C	T	0.371212	-10.5651	1.41775	1.56078e-11
Flowering time (CGN)	GLM	7	176729396	T	G	0.363636	-10.4039	1.41839	2.85811e-11
Flowering time (CGN)	GLM	7	176730140	T	C	0.363636	-10.0652	1.46131	2.79136e-10
Flowering time (CGN)	GLM	7	176730815	G	A	0.371212	-10.5651	1.41775	1.56078e-11
Flowering time (CGN)	GLM	7	176731537	T	G	0.356061	-9.35464	1.38021	4.84996e-10
Flowering time (CGN)	GLM	7	176732200	A	T	0.340909	-10.1209	1.37634	2.59793e-11
Flowering time (CGN)	GLM	7	176743836	T	G	0.356061	-10.0119	1.36691	3.01725e-11
Flowering time (CGN)	GLM	7	176745631	T	C	0.32197	-9.01212	1.33134	5.06006e-10
Flowering time (CGN)	GLM	7	176752243	C	G	0.363636	-10.0183	1.417	1.10978e-10
Flowering time (CGN)	GLM	7	176755390	C	T	0.371212	-10.5651	1.41775	1.56078e-11
Flowering time (CGN)	GLM	7	176807544	A	G	0.371212	-10.5651	1.41775	1.56078e-11
Flowering time (CGN)	GLM	7	176808012	T	C	0.371212	-10.5651	1.41775	1.56078e-11
Flowering time (CGN)	GLM	7	176808312	T	C	0.356061	-10.0119	1.36691	3.01725e-11
Flowering time (CGN)	GLM	7	176808551	C	T	0.356061	-10.0119	1.36691	3.01725e-11
Flowering time (CGN)	GLM	7	176809170	C	T	0.371212	-10.5651	1.41775	1.56078e-11
Flowering time (CGN)	GLM	7	176812430	G	GA	0.378788	-10.8175	1.38658	2.51654e-12
Flowering time (CGN)	GLM	7	176813239	T	C	0.371212	-10.5651	1.41775	1.56078e-11
Flowering time (CGN)	GLM	7	176814412	G	A	0.371212	-10.5651	1.41775	1.56078e-11
Flowering time (CGN)	GLM	7	176815420	A	G	0.371212	-10.5651	1.41775	1.56078e-11
Flowering time (CGN)	GLM	7	176816067	C	T	0.363636	-10.7096	1.35942	1.68251e-12
Flowering time (CGN)	GLM	7	176816561	G	A	0.363636	-10.7096	1.35942	1.68251e-12
Flowering time (CGN)	GLM	7	176817237	A	G	0.371212	-10.5651	1.41775	1.56078e-11
Flowering time (CGN)	GLM	7	176818413	A	G	0.371212	-10.5651	1.41775	1.56078e-11
Flowering time (CGN)	GLM	7	176819296	A	T	0.356061	-10.2531	1.40309	3.29291e-11
Flowering time (CGN)	GLM	7	176820471	A	G	0.378788	-10.5777	1.45198	3.6956e-11
Flowering time (CGN)	GLM	7	176822710	C	T	0.378788	-10.5777	1.45198	3.6956e-11
Flowering time (CGN)	GLM	7	176823588	T	C	0.378788	-10.1896	1.43868	1.04097e-10
Flowering time (CGN)	GLM	7	176824398	T	C	0.409091	-10.2562	1.43872	8.22977e-11
Flowering time (CGN)	GLM	7	176825842	T	G	0.378788	-10.5777	1.45198	3.6956e-11
Flowering time (CGN)	GLM	7	176826793	T	C	0.390152	-10.1849	1.45547	1.60275e-10
Flowering time (CGN)	GLM	7	176828230	A	G	0.378788	-10.5777	1.45198	3.6956e-11
Flowering time (CGN)	GLM	7	176829276	A	G	0.382576	-10.402	1.47415	1.19005e-10
Flowering time (CGN)	GLM	7	176830986	T	C	0.382576	-10.4131	1.3817	1.00694e-11
Flowering time (CGN)	GLM	7	176833066	T	C	0.378788	-10.5777	1.45198	3.6956e-11
Flowering time (CGN)	GLM	7	176833770	T	C	0.371212	-10.2523	1.45885	1.37624e-10
Flowering time (CGN)	GLM	7	176835644	G	A	0.371212	-10.6069	1.43673	2.23419e-11
Flowering time (CGN)	GLM	7	176835946	G	A	0.378788	-10.5777	1.45198	3.6956e-11
Flowering time (CGN)	GLM	7	176837617	A	G	0.378788	-10.5777	1.45198	3.6956e-11
Flowering time (CGN)	GLM	7	176847591	A	G	0.356061	-9.16023	1.49759	1.23323e-08
Flowering time (CGN)	GLM	7	176848397	T	A	0.371212	-10.0071	1.44121	2.10763e-10
Flowering time (CGN)	GLM	7	176848817	A	G	0.371212	-10.727	1.39151	4.09441e-12
Flowering time (CGN)	GLM	7	176849759	G	A	0.378788	-10.5777	1.45198	3.6956e-11
Flowering time (CGN)	GLM	7	176850991	A	G	0.378788	-10.5777	1.45198	3.6956e-11
Flowering time (CGN)	GLM	7	176851576	A	G	0.378788	-10.5777	1.45198	3.6956e-11
Flowering time (CGN)	GLM	7	176851962	A	G	0.378788	-10.5777	1.45198	3.6956e-11
Flowering time (CGN)	GLM	7	176852414	A	C	0.378788	-10.5777	1.45198	3.6956e-11
Flowering time (CGN)	GLM	7	176852791	A	G	0.378788	-10.5777	1.45198	3.6956e-11
Flowering time (CGN)	GLM	7	176853218	A	G	0.386364	-10.8407	1.42006	6.05676e-12
Flowering time (CGN)	GLM	7	176853825	T	C	0.378788	-10.5777	1.45198	3.6956e-11
Flowering time (CGN)	GLM	7	176854474	T	C	0.378788	-10.5777	1.45198	3.6956e-11
Flowering time (CGN)	GLM	7	176854648	A	G	0.193182	-19.9835	2.79072	6.99033e-11
Flowering time (CGN)	GLM	7	176854955	A	G	0.375	-10.3466	1.46042	1.03023e-10
Flowering time (CGN)	GLM	7	176855587	T	C	0.378788	-10.5777	1.45198	3.6956e-11
Flowering time (CGN)	GLM	7	176855839	A	C	0.378788	-10.5777	1.45198	3.6956e-11
Flowering time (CGN)	GLM	7	176856381	G	C	0.378788	-10.5777	1.45198	3.6956e-11
Flowering time (CGN)	GLM	7	176857165	G	A	0.378788	-10.5777	1.45198	3.6956e-11
Flowering time (CGN)	GLM	7	176857519	G	T	0.371212	-10.727	1.39151	4.09441e-12
Flowering time (CGN)	GLM	7	176858017	T	C	0.378788	-10.5777	1.45198	3.6956e-11
Flowering time (CGN)	GLM	7	176858543	A	G	0.378788	-10.5777	1.45198	3.6956e-11
Flowering time (CGN)	GLM	7	176859269	A	G	0.378788	-10.5777	1.45198	3.6956e-11
Flowering time (CGN)	GLM	7	176860258	T	C	0.375	-10.6091	1.37104	3.51433e-12
Flowering time (CGN)	GLM	7	176861765	C	T	0.386364	-10.8407	1.42006	6.05676e-12
Flowering time (CGN)	GLM	7	176862333	A	G	0.378788	-10.5777	1.45198	3.6956e-11
Flowering time (CGN)	GLM	7	176863222	A	G	0.378788	-10.5777	1.45198	3.6956e-11
Flowering time (CGN)	GLM	7	176864056	A	C	0.378788	-10.0266	1.2918	3.10272e-12
Flowering time (CGN)	GLM	7	176865120	T	A	0.378788	-10.5777	1.45198	3.6956e-11
Flowering time (CGN)	GLM	7	176865942	A	G	0.378788	-10.5777	1.45198	3.6956e-11
Flowering time (CGN)	GLM	7	176866842	A	G	0.371212	-10.727	1.39151	4.09441e-12
Flowering time (CGN)	GLM	7	176868499	T	C	0.386364	-10.8407	1.42006	6.05676e-12
Flowering time (CGN)	GLM	7	176868774	A	G	0.382576	-10.3186	1.46795	1.36505e-10
Flowering time (CGN)	GLM	7	176870254	T	C	0.401515	-9.8231	1.46421	6.841e-10
Flowering time (CGN)	GLM	7	176871699	A	G	0.378788	-10.5777	1.45198	3.6956e-11
Flowering time (CGN)	GLM	7	176873001	T	G	0.390152	-10.1144	1.4746	3.22489e-10
Flowering time (CGN)	GLM	7	176874302	T	C	0.378788	-10.5777	1.45198	3.6956e-11
Flowering time (CGN)	GLM	7	176874838	T	C	0.378788	-10.5777	1.45198	3.6956e-11
Flowering time (CGN)	GLM	7	176875877	T	C	0.375	-10.7469	1.48965	5.31212e-11
Flowering time (CGN)	GLM	7	176877954	G	A	0.393939	-9.96547	1.51016	1.18007e-09
Flowering time (CGN)	GLM	7	176879610	A	G	0.378788	-10.5777	1.45198	3.6956e-11
Flowering time (CGN)	GLM	7	176880676	G	A	0.378788	-10.5777	1.45198	3.6956e-11
Flowering time (CGN)	GLM	7	176881260	CT	C	0.371212	-10.727	1.39151	4.09441e-12
Flowering time (CGN)	GLM	7	176882364	G	A	0.378788	-10.5777	1.45198	3.6956e-11
Flowering time (CGN)	GLM	7	176883183	A	T	0.378788	-10.5777	1.45198	3.6956e-11
Flowering time (CGN)	GLM	7	176885302	T	C	0.378788	-10.5777	1.45198	3.6956e-11
Flowering time (CGN)	GLM	7	176886204	A	C	0.409091	-9.6272	1.60206	2.05626e-08
Flowering time (CGN)	GLM	7	176887055	T	C	0.378788	-10.5777	1.45198	3.6956e-11
Flowering time (CGN)	GLM	7	176887970	A	G	0.378788	-10.5777	1.45198	3.6956e-11
Flowering time (CGN)	GLM	7	176890014	A	C	0.378788	-10.5777	1.45198	3.6956e-11
Flowering time (CGN)	GLM	7	176890999	C	T	0.378788	-10.5777	1.45198	3.6956e-11
Flowering time (CGN)	GLM	7	176893297	T	C	0.378788	-9.82023	1.51355	2.0369e-09
Flowering time (CGN)	GLM	7	176895281	A	G	0.378788	-10.5777	1.45198	3.6956e-11
Flowering time (CGN)	GLM	7	176895826	A	G	0.378788	-10.5777	1.45198	3.6956e-11
Flowering time (CGN)	GLM	7	176897455	T	C	0.382576	-9.95962	1.46735	4.61778e-10
Flowering time (CGN)	GLM	7	176899446	A	T	0.371212	-10.0483	1.49589	6.55821e-10
Flowering time (CGN)	GLM	7	176900907	C	A	0.378788	-10.5777	1.45198	3.6956e-11
Flowering time (CGN)	GLM	7	176902325	A	G	0.378788	-10.5777	1.45198	3.6956e-11
Flowering time (CGN)	GLM	7	176904227	A	T	0.378788	-10.5777	1.45198	3.6956e-11
Flowering time (CGN)	GLM	7	176906486	A	G	0.386364	-10.4783	1.42679	2.72867e-11
Flowering time (CGN)	GLM	7	176908284	C	T	0.378788	-10.5777	1.45198	3.6956e-11
Flowering time (CGN)	GLM	7	176909315	A	G	0.378788	-10.5777	1.45198	3.6956e-11
Flowering time (CGN)	GLM	7	176909946	C	T	0.378788	-10.5777	1.45198	3.6956e-11
Flowering time (CGN)	GLM	7	176911756	T	C	0.378788	-10.5777	1.45198	3.6956e-11
Flowering time (CGN)	GLM	7	176913498	C	A	0.378788	-10.5777	1.45198	3.6956e-11
Flowering time (CGN)	GLM	7	176913990	A	T	0.371212	-10.727	1.39151	4.09441e-12
Flowering time (CGN)	GLM	7	176916072	A	G	0.375	-9.84557	1.49933	1.38445e-09
Flowering time (CGN)	GLM	7	176918754	C	CA	0.378788	-10.5777	1.45198	3.6956e-11
Flowering time (CGN)	GLM	7	176920044	A	G	0.378788	-10.5777	1.45198	3.6956e-11
Flowering time (CGN)	GLM	7	176920932	G	A	0.378788	-10.5777	1.45198	3.6956e-11
Flowering time (CGN)	GLM	7	176921926	C	A	0.378788	-10.5777	1.45198	3.6956e-11
Flowering time (CGN)	GLM	7	176923975	T	TA	0.378788	-10.5777	1.45198	3.6956e-11
Flowering time (CGN)	GLM	7	176924841	T	C	0.378788	-10.5777	1.45198	3.6956e-11
Flowering time (CGN)	GLM	7	176926453	A	G	0.378788	-10.5777	1.45198	3.6956e-11
Flowering time (CGN)	GLM	7	176928053	A	G	0.386364	-9.87532	1.4988	1.24084e-09
Flowering time (CGN)	GLM	7	176929565	A	G	0.375	-10.486	1.38928	9.49179e-12
Flowering time (CGN)	GLM	7	176930359	T	C	0.378788	-10.5777	1.45198	3.6956e-11
Flowering time (CGN)	GLM	7	176931014	A	G	0.378788	-10.5777	1.45198	3.6956e-11
Flowering time (CGN)	GLM	7	176932444	C	T	0.371212	-9.76416	1.44006	4.78483e-10
Flowering time (CGN)	GLM	7	176933761	T	C	0.363636	-10.418	1.45198	6.496e-11
Flowering time (CGN)	GLM	7	176934996	T	G	0.371212	-10.727	1.39151	4.09441e-12
Flowering time (CGN)	GLM	7	176935772	T	C	0.371212	-10.727	1.39151	4.09441e-12
Flowering time (CGN)	GLM	7	176939115	T	C	0.375	-10.587	1.37872	4.78911e-12
Flowering time (CGN)	GLM	7	176941094	A	G	0.378788	-10.5777	1.45198	3.6956e-11
Flowering time (CGN)	GLM	7	176941816	G	T	0.378788	-10.5777	1.45198	3.6956e-11
Flowering time (CGN)	GLM	7	176946150	T	C	0.375	-9.91072	1.47242	6.12675e-10
Flowering time (CGN)	GLM	7	176947182	T	C	0.378788	-10.5777	1.45198	3.6956e-11
Flowering time (CGN)	GLM	7	176948765	G	T	0.382576	-10.7811	1.44818	1.62224e-11
Flowering time (CGN)	GLM	7	176951899	A	G	0.386364	-10.8407	1.42006	6.05676e-12
Flowering time (CGN)	GLM	7	176953430	T	C	0.378788	-10.5777	1.45198	3.6956e-11
Flowering time (CGN)	GLM	7	176954601	A	AG	0.378788	-10.5777	1.45198	3.6956e-11
Flowering time (CGN)	GLM	7	176955461	C	T	0.378788	-10.5777	1.45198	3.6956e-11
Flowering time (CGN)	GLM	7	176957228	T	G	0.382576	-10.7811	1.44818	1.62224e-11
Flowering time (CGN)	GLM	7	176958587	A	G	0.409091	-10.9992	1.51683	4.39181e-11
Flowering time (CGN)	GLM	7	176960059	G	A	0.378788	-10.5777	1.45198	3.6956e-11
Flowering time (CGN)	GLM	7	176962268	T	C	0.378788	-10.5777	1.45198	3.6956e-11
Flowering time (CGN)	GLM	7	176964351	T	C	0.378788	-10.5777	1.45198	3.6956e-11
Flowering time (CGN)	GLM	7	176967931	T	C	0.356061	-9.43853	1.40568	6.64766e-10
Flowering time (CGN)	GLM	7	176981853	A	G	0.378788	-10.5777	1.45198	3.6956e-11
Flowering time (CGN)	GLM	7	177026530	C	A	0.363636	-9.34007	1.39196	6.79976e-10
Flowering time (CGN)	GLM	7	177040842	A	G	0.348485	-10.4307	1.43766	4.30551e-11
Flowering time (CGN)	GLM	8	339335321	A	G	0.189394	-21.1555	2.90396	3.6956e-11
Flowering time (CGN)	GLM	8	339335466	T	A	0.185606	-20.9188	2.79658	1.34927e-11
Flowering time (CGN)	FarmCPU	7	137919726	T	A	0.431818	-3.02873	0.712298	1.6198e-08
Flowering time (CGN)	FarmCPU	7	176700342	C	A	0.363636	-12.0798	0.767592	1.98166e-33
Circadian Clock Period	MLM	7	176274859	A	G	0.362205	-0.913113	0.147862	9.84456e-09
Circadian Clock Period	MLM	7	176309169	T	C	0.362205	-0.913113	0.147862	9.84456e-09
Circadian Clock Period	MLM	7	176338465	A	T	0.362205	-0.911198	0.151151	1.9781e-08
Circadian Clock Period	MLM	7	176346059	A	G	0.401575	-0.977459	0.157468	8.45254e-09
Circadian Clock Period	MLM	7	176353175	A	G	0.393701	-0.90554	0.150495	2.08657e-08
Circadian Clock Period	MLM	7	176362476	A	G	0.374016	-0.9424	0.156251	1.95116e-08
Circadian Clock Period	MLM	7	176373673	A	G	0.362205	-0.913625	0.152054	2.17221e-08
Circadian Clock Period	MLM	7	176444101	A	G	0.401575	-0.977459	0.157468	8.45254e-09
Circadian Clock Period	MLM	7	176610759	A	C	0.370079	-0.918857	0.149653	1.16608e-08
Circadian Clock Period	MLM	7	176614147	A	G	0.370079	-0.918857	0.149653	1.16608e-08
Circadian Clock Period	MLM	7	176614445	T	C	0.370079	-0.918857	0.149653	1.16608e-08
Circadian Clock Period	MLM	7	176644940	T	A	0.370079	-0.918857	0.149653	1.16608e-08
Circadian Clock Period	MLM	7	176645198	T	C	0.370079	-0.918857	0.149653	1.16608e-08
Circadian Clock Period	MLM	7	176646082	C	G	0.370079	-0.918857	0.149653	1.16608e-08
Circadian Clock Period	MLM	7	176646759	A	G	0.370079	-0.918857	0.149653	1.16608e-08
Circadian Clock Period	MLM	7	176647028	T	C	0.370079	-0.918857	0.149653	1.16608e-08
Circadian Clock Period	MLM	7	176650557	G	T	0.370079	-0.918857	0.149653	1.16608e-08
Circadian Clock Period	MLM	7	176650877	T	C	0.370079	-0.918857	0.149653	1.16608e-08
Circadian Clock Period	MLM	7	176651098	A	T	0.370079	-0.918857	0.149653	1.16608e-08
Circadian Clock Period	MLM	7	176651835	A	G	0.370079	-0.918857	0.149653	1.16608e-08
Circadian Clock Period	MLM	7	176652071	A	C	0.370079	-0.918857	0.149653	1.16608e-08
Circadian Clock Period	MLM	7	176653479	A	C	0.370079	-0.918857	0.149653	1.16608e-08
Circadian Clock Period	MLM	7	176654188	T	C	0.366142	-0.881607	0.146209	1.96543e-08
Circadian Clock Period	MLM	7	176656510	A	G	0.354331	-0.847512	0.1404	1.90455e-08
Circadian Clock Period	MLM	7	176656824	T	C	0.370079	-0.918857	0.149653	1.16608e-08
Circadian Clock Period	MLM	7	176657627	A	C	0.370079	-0.918857	0.149653	1.16608e-08
Circadian Clock Period	MLM	7	176657895	T	C	0.370079	-0.918857	0.149653	1.16608e-08
Circadian Clock Period	MLM	7	176659752	A	T	0.370079	-0.918857	0.149653	1.16608e-08
Circadian Clock Period	MLM	7	176661198	T	C	0.370079	-0.918857	0.149653	1.16608e-08
Circadian Clock Period	MLM	7	176675528	G	A	0.370079	-0.918857	0.149653	1.16608e-08
Circadian Clock Period	MLM	7	176676616	A	G	0.370079	-0.918857	0.149653	1.16608e-08
Circadian Clock Period	MLM	7	176677284	A	C	0.370079	-0.918857	0.149653	1.16608e-08
Circadian Clock Period	MLM	7	176677607	A	G	0.370079	-0.918857	0.149653	1.16608e-08
Circadian Clock Period	MLM	7	176677979	T	C	0.370079	-0.918857	0.149653	1.16608e-08
Circadian Clock Period	MLM	7	176678457	A	G	0.370079	-0.918857	0.149653	1.16608e-08
Circadian Clock Period	MLM	7	176678746	T	C	0.370079	-0.918857	0.149653	1.16608e-08
Circadian Clock Period	MLM	7	176679325	A	G	0.370079	-0.918857	0.149653	1.16608e-08
Circadian Clock Period	MLM	7	176680611	A	G	0.370079	-0.918857	0.149653	1.16608e-08
Circadian Clock Period	MLM	7	176681188	T	G	0.370079	-0.918857	0.149653	1.16608e-08
Circadian Clock Period	MLM	7	176681490	A	G	0.370079	-0.918857	0.149653	1.16608e-08
Circadian Clock Period	MLM	7	176681846	A	G	0.370079	-0.918857	0.149653	1.16608e-08
Circadian Clock Period	MLM	7	176682530	A	G	0.370079	-0.918857	0.149653	1.16608e-08
Circadian Clock Period	MLM	7	176683004	T	A	0.370079	-0.918857	0.149653	1.16608e-08
Circadian Clock Period	MLM	7	176683677	A	C	0.370079	-0.918857	0.149653	1.16608e-08
Circadian Clock Period	MLM	7	176693932	G	A	0.370079	-0.918857	0.149653	1.16608e-08
Circadian Clock Period	MLM	7	176694244	T	C	0.370079	-0.918857	0.149653	1.16608e-08
Circadian Clock Period	MLM	7	176694415	A	T	0.370079	-0.918857	0.149653	1.16608e-08
Circadian Clock Period	MLM	7	176694774	A	G	0.362205	-0.897503	0.147867	1.62779e-08
Circadian Clock Period	MLM	7	176695859	A	G	0.370079	-0.918857	0.149653	1.16608e-08
Circadian Clock Period	MLM	7	176696345	A	G	0.366142	-0.893056	0.147342	1.69493e-08
Circadian Clock Period	MLM	7	176696742	A	G	0.370079	-0.918857	0.149653	1.16608e-08
Circadian Clock Period	MLM	7	176697050	A	T	0.370079	-0.918857	0.149653	1.16608e-08
Circadian Clock Period	MLM	7	176697821	A	G	0.370079	-0.918857	0.149653	1.16608e-08
Circadian Clock Period	MLM	7	176698954	T	G	0.370079	-0.918857	0.149653	1.16608e-08
Circadian Clock Period	MLM	7	176699913	C	A	0.370079	-0.918857	0.149653	1.16608e-08
Circadian Clock Period	MLM	7	176700342	C	A	0.362205	-0.958384	0.150406	3.82785e-09
Circadian Clock Period	MLM	7	176701063	T	A	0.370079	-0.918857	0.149653	1.16608e-08
Circadian Clock Period	MLM	7	176715516	T	C	0.370079	-0.918857	0.149653	1.16608e-08
Circadian Clock Period	MLM	7	176716019	G	A	0.370079	-0.918857	0.149653	1.16608e-08
Circadian Clock Period	MLM	7	176718820	T	G	0.362205	-0.897503	0.147867	1.62779e-08
Circadian Clock Period	MLM	7	176719315	T	C	0.370079	-0.918857	0.149653	1.16608e-08
Circadian Clock Period	MLM	7	176728190	T	C	0.354331	-0.931313	0.150548	9.35396e-09
Circadian Clock Period	MLM	7	176728484	T	C	0.370079	-0.918857	0.149653	1.16608e-08
Circadian Clock Period	MLM	7	176728603	C	T	0.370079	-0.918857	0.149653	1.16608e-08
Circadian Clock Period	MLM	7	176729112	C	T	0.370079	-0.918857	0.149653	1.16608e-08
Circadian Clock Period	MLM	7	176730815	G	A	0.370079	-0.918857	0.149653	1.16608e-08
Circadian Clock Period	MLM	7	176755390	C	T	0.370079	-0.918857	0.149653	1.16608e-08
Circadian Clock Period	MLM	7	176807544	A	G	0.370079	-0.918857	0.149653	1.16608e-08
Circadian Clock Period	MLM	7	176808012	T	C	0.370079	-0.918857	0.149653	1.16608e-08
Circadian Clock Period	MLM	7	176809170	C	T	0.370079	-0.918857	0.149653	1.16608e-08
Circadian Clock Period	MLM	7	176812430	G	GA	0.377953	-0.982389	0.148259	1.10687e-09
Circadian Clock Period	MLM	7	176813239	T	C	0.370079	-0.918857	0.149653	1.16608e-08
Circadian Clock Period	MLM	7	176814412	G	A	0.370079	-0.918857	0.149653	1.16608e-08
Circadian Clock Period	MLM	7	176815420	A	G	0.370079	-0.918857	0.149653	1.16608e-08
Circadian Clock Period	MLM	7	176817237	A	G	0.370079	-0.918857	0.149653	1.16608e-08
Circadian Clock Period	MLM	7	176818413	A	G	0.370079	-0.918857	0.149653	1.16608e-08
Circadian Clock Period	MLM	7	176853218	A	G	0.385827	-0.955481	0.149321	3.36102e-09
Circadian Clock Period	MLM	7	176861765	C	T	0.385827	-0.955481	0.149321	3.36102e-09
Circadian Clock Period	MLM	7	176868499	T	C	0.385827	-0.955481	0.149321	3.36102e-09
Circadian Clock Period	MLM	7	176951899	A	G	0.385827	-0.955481	0.149321	3.36102e-09
Circadian Clock Period	MLM	8	339334885	A	G	0.19685	-1.72202	0.286802	2.21715e-08
Circadian Clock Period	GLM	3	59664178	G	A	0.177165	-1.57309	0.257516	1.40441e-08
Circadian Clock Period	GLM	3	105386016	G	A	0.177165	-1.57309	0.257516	1.40441e-08
Circadian Clock Period	GLM	3	113901499	G	A	0.177165	-1.57309	0.257516	1.40441e-08
Circadian Clock Period	GLM	3	149978561	C	T	0.177165	-1.57309	0.257516	1.40441e-08
Circadian Clock Period	GLM	4	289211827	G	T	0.177165	-1.57309	0.257516	1.40441e-08
Circadian Clock Period	GLM	5	307849910	T	C	0.177165	-1.57309	0.257516	1.40441e-08
Circadian Clock Period	GLM	6	11866169	C	T	0.177165	-1.57309	0.257516	1.40441e-08
Circadian Clock Period	GLM	7	42381098	C	T	0.177165	-1.57309	0.257516	1.40441e-08
Circadian Clock Period	GLM	7	175269150	T	C	0.393701	-0.924034	0.143983	3.20563e-09
Circadian Clock Period	GLM	7	175353371	A	G	0.393701	-0.924034	0.143983	3.20563e-09
Circadian Clock Period	GLM	7	175423617	A	G	0.393701	-0.924034	0.143983	3.20563e-09
Circadian Clock Period	GLM	7	175447959	T	C	0.393701	-0.924034	0.143983	3.20563e-09
Circadian Clock Period	GLM	7	175460830	T	C	0.393701	-0.924034	0.143983	3.20563e-09
Circadian Clock Period	GLM	7	175465127	T	C	0.350394	-0.955092	0.146918	2.14205e-09
Circadian Clock Period	GLM	7	175536803	A	G	0.397638	-0.970726	0.144807	7.94725e-10
Circadian Clock Period	GLM	7	175619888	C	T	0.393701	-0.924034	0.143983	3.20563e-09
Circadian Clock Period	GLM	7	175685887	T	C	0.393701	-0.924034	0.143983	3.20563e-09
Circadian Clock Period	GLM	7	175851543	A	G	0.393701	-0.924034	0.143983	3.20563e-09
Circadian Clock Period	GLM	7	175879209	T	C	0.377953	-0.937577	0.147577	4.37566e-09
Circadian Clock Period	GLM	7	175908789	G	A	0.393701	-0.924034	0.143983	3.20563e-09
Circadian Clock Period	GLM	7	175953386	T	G	0.393701	-0.924034	0.143983	3.20563e-09
Circadian Clock Period	GLM	7	175975704	A	G	0.385827	-0.85769	0.142346	2.07986e-08
Circadian Clock Period	GLM	7	176066885	A	G	0.393701	-0.924034	0.143983	3.20563e-09
Circadian Clock Period	GLM	7	176110216	A	G	0.393701	-0.924034	0.143983	3.20563e-09
Circadian Clock Period	GLM	7	176228778	T	C	0.389764	-0.919573	0.144723	4.35723e-09
Circadian Clock Period	GLM	7	176254324	T	G	0.354331	-0.822974	0.126931	2.32903e-09
Circadian Clock Period	GLM	7	176254553	T	A	0.370079	-0.846053	0.12886	1.56194e-09
Circadian Clock Period	GLM	7	176255148	T	A	0.370079	-0.846053	0.12886	1.56194e-09
Circadian Clock Period	GLM	7	176265366	A	G	0.366142	-0.845046	0.126807	9.65149e-10
Circadian Clock Period	GLM	7	176265913	T	C	0.370079	-0.846053	0.12886	1.56194e-09
Circadian Clock Period	GLM	7	176266965	T	C	0.370079	-0.846053	0.12886	1.56194e-09
Circadian Clock Period	GLM	7	176267478	T	A	0.370079	-0.846053	0.12886	1.56194e-09
Circadian Clock Period	GLM	7	176268472	C	T	0.370079	-0.846053	0.12886	1.56194e-09
Circadian Clock Period	GLM	7	176269354	A	G	0.370079	-0.846053	0.12886	1.56194e-09
Circadian Clock Period	GLM	7	176269561	A	C	0.354331	-0.797686	0.129489	1.1e-08
Circadian Clock Period	GLM	7	176270032	A	C	0.370079	-0.846053	0.12886	1.56194e-09
Circadian Clock Period	GLM	7	176270519	A	C	0.370079	-0.846053	0.12886	1.56194e-09
Circadian Clock Period	GLM	7	176271067	A	G	0.370079	-0.846053	0.12886	1.56194e-09
Circadian Clock Period	GLM	7	176271749	T	C	0.370079	-0.846053	0.12886	1.56194e-09
Circadian Clock Period	GLM	7	176273109	A	C	0.370079	-0.846053	0.12886	1.56194e-09
Circadian Clock Period	GLM	7	176274859	A	G	0.362205	-0.869984	0.122734	1.17177e-10
Circadian Clock Period	GLM	7	176279091	T	G	0.366142	-0.8306	0.131083	4.7417e-09
Circadian Clock Period	GLM	7	176282085	GTAAT	G	0.370079	-0.846053	0.12886	1.56194e-09
Circadian Clock Period	GLM	7	176287934	T	C	0.346457	-0.757592	0.121438	7.58087e-09
Circadian Clock Period	GLM	7	176291119	CT	C	0.370079	-0.846053	0.12886	1.56194e-09
Circadian Clock Period	GLM	7	176291647	T	A	0.370079	-0.846053	0.12886	1.56194e-09
Circadian Clock Period	GLM	7	176292565	A	G	0.370079	-0.846053	0.12886	1.56194e-09
Circadian Clock Period	GLM	7	176294481	A	G	0.370079	-0.846053	0.12886	1.56194e-09
Circadian Clock Period	GLM	7	176295183	A	C	0.370079	-0.846053	0.12886	1.56194e-09
Circadian Clock Period	GLM	7	176295901	A	G	0.370079	-0.846053	0.12886	1.56194e-09
Circadian Clock Period	GLM	7	176296394	A	G	0.370079	-0.846053	0.12886	1.56194e-09
Circadian Clock Period	GLM	7	176296682	A	G	0.370079	-0.846053	0.12886	1.56194e-09
Circadian Clock Period	GLM	7	176297891	A	C	0.370079	-0.846053	0.12886	1.56194e-09
Circadian Clock Period	GLM	7	176306588	T	C	0.370079	-0.846053	0.12886	1.56194e-09
Circadian Clock Period	GLM	7	176306884	A	G	0.370079	-0.846053	0.12886	1.56194e-09
Circadian Clock Period	GLM	7	176307386	T	A	0.370079	-0.846053	0.12886	1.56194e-09
Circadian Clock Period	GLM	7	176307876	G	T	0.377953	-0.811899	0.130817	8.83544e-09
Circadian Clock Period	GLM	7	176308495	T	C	0.370079	-0.846053	0.12886	1.56194e-09
Circadian Clock Period	GLM	7	176308939	C	T	0.370079	-0.846053	0.12886	1.56194e-09
Circadian Clock Period	GLM	7	176309169	T	C	0.362205	-0.869984	0.122734	1.17177e-10
Circadian Clock Period	GLM	7	176309493	T	C	0.370079	-0.846053	0.12886	1.56194e-09
Circadian Clock Period	GLM	7	176310046	T	C	0.362205	-0.796805	0.128952	1.00602e-08
Circadian Clock Period	GLM	7	176310468	T	C	0.374016	-0.838791	0.130167	2.82265e-09
Circadian Clock Period	GLM	7	176310779	T	C	0.370079	-0.846053	0.12886	1.56194e-09
Circadian Clock Period	GLM	7	176311304	A	C	0.370079	-0.846053	0.12886	1.56194e-09
Circadian Clock Period	GLM	7	176322124	T	A	0.370079	-0.846053	0.12886	1.56194e-09
Circadian Clock Period	GLM	7	176322640	T	C	0.370079	-0.846053	0.12886	1.56194e-09
Circadian Clock Period	GLM	7	176323220	A	G	0.362205	-0.827862	0.132289	6.90614e-09
Circadian Clock Period	GLM	7	176323602	G	A	0.370079	-0.846053	0.12886	1.56194e-09
Circadian Clock Period	GLM	7	176325534	T	G	0.374016	-0.801103	0.12972	1.02259e-08
Circadian Clock Period	GLM	7	176326294	T	C	0.370079	-0.846053	0.12886	1.56194e-09
Circadian Clock Period	GLM	7	176326489	T	C	0.370079	-0.846053	0.12886	1.56194e-09
Circadian Clock Period	GLM	7	176336047	T	C	0.370079	-0.846053	0.12886	1.56194e-09
Circadian Clock Period	GLM	7	176336449	A	G	0.370079	-0.846053	0.12886	1.56194e-09
Circadian Clock Period	GLM	7	176337581	A	G	0.362205	-0.771847	0.125825	1.24418e-08
Circadian Clock Period	GLM	7	176338465	A	T	0.362205	-0.847304	0.123419	3.57245e-10
Circadian Clock Period	GLM	7	176339958	G	A	0.370079	-0.846053	0.12886	1.56194e-09
Circadian Clock Period	GLM	7	176342651	G	T	0.370079	-0.846053	0.12886	1.56194e-09
Circadian Clock Period	GLM	7	176343291	C	T	0.374016	-0.819029	0.129518	5.0418e-09
Circadian Clock Period	GLM	7	176344380	A	G	0.370079	-0.846053	0.12886	1.56194e-09
Circadian Clock Period	GLM	7	176344935	G	A	0.370079	-0.846053	0.12886	1.56194e-09
Circadian Clock Period	GLM	7	176345311	T	G	0.370079	-0.846053	0.12886	1.56194e-09
Circadian Clock Period	GLM	7	176345938	C	G	0.370079	-0.846053	0.12886	1.56194e-09
Circadian Clock Period	GLM	7	176346059	A	G	0.401575	-0.978902	0.131178	1.75825e-11
Circadian Clock Period	GLM	7	176346316	C	T	0.370079	-0.846053	0.12886	1.56194e-09
Circadian Clock Period	GLM	7	176346794	A	G	0.370079	-0.846053	0.12886	1.56194e-09
Circadian Clock Period	GLM	7	176347490	G	C	0.370079	-0.846053	0.12886	1.56194e-09
Circadian Clock Period	GLM	7	176348253	A	C	0.370079	-0.846053	0.12886	1.56194e-09
Circadian Clock Period	GLM	7	176349836	G	A	0.370079	-0.846053	0.12886	1.56194e-09
Circadian Clock Period	GLM	7	176350237	G	A	0.370079	-0.846053	0.12886	1.56194e-09
Circadian Clock Period	GLM	7	176350681	T	C	0.389764	-0.893933	0.13548	1.33227e-09
Circadian Clock Period	GLM	7	176351331	T	C	0.370079	-0.846053	0.12886	1.56194e-09
Circadian Clock Period	GLM	7	176351512	A	G	0.370079	-0.846053	0.12886	1.56194e-09
Circadian Clock Period	GLM	7	176353175	A	G	0.393701	-0.915934	0.129355	1.21729e-10
Circadian Clock Period	GLM	7	176355199	G	T	0.370079	-0.846053	0.12886	1.56194e-09
Circadian Clock Period	GLM	7	176355826	T	C	0.370079	-0.846053	0.12886	1.56194e-09
Circadian Clock Period	GLM	7	176356656	T	C	0.377953	-0.808013	0.129954	8.37137e-09
Circadian Clock Period	GLM	7	176357242	T	G	0.370079	-0.846053	0.12886	1.56194e-09
Circadian Clock Period	GLM	7	176359039	A	G	0.374016	-0.822619	0.131411	6.84383e-09
Circadian Clock Period	GLM	7	176359348	T	G	0.370079	-0.846053	0.12886	1.56194e-09
Circadian Clock Period	GLM	7	176359678	T	C	0.370079	-0.846053	0.12886	1.56194e-09
Circadian Clock Period	GLM	7	176360507	G	A	0.370079	-0.846053	0.12886	1.56194e-09
Circadian Clock Period	GLM	7	176360903	G	C	0.370079	-0.846053	0.12886	1.56194e-09
Circadian Clock Period	GLM	7	176361543	T	C	0.370079	-0.846053	0.12886	1.56194e-09
Circadian Clock Period	GLM	7	176361877	T	C	0.370079	-0.846053	0.12886	1.56194e-09
Circadian Clock Period	GLM	7	176362476	A	G	0.374016	-0.901784	0.129855	2.40762e-10
Circadian Clock Period	GLM	7	176363265	T	C	0.370079	-0.846053	0.12886	1.56194e-09
Circadian Clock Period	GLM	7	176363743	T	C	0.370079	-0.846053	0.12886	1.56194e-09
Circadian Clock Period	GLM	7	176365286	A	G	0.374016	-0.842103	0.129488	2.11658e-09
Circadian Clock Period	GLM	7	176368348	T	A	0.366142	-0.813002	0.131633	1.0196e-08
Circadian Clock Period	GLM	7	176371702	G	A	0.370079	-0.846053	0.12886	1.56194e-09
Circadian Clock Period	GLM	7	176373673	A	G	0.362205	-0.888786	0.1286	2.84265e-10
Circadian Clock Period	GLM	7	176379656	T	C	0.370079	-0.846053	0.12886	1.56194e-09
Circadian Clock Period	GLM	7	176379904	T	G	0.370079	-0.846053	0.12886	1.56194e-09
Circadian Clock Period	GLM	7	176380626	G	T	0.370079	-0.846053	0.12886	1.56194e-09
Circadian Clock Period	GLM	7	176382965	T	C	0.370079	-0.846053	0.12886	1.56194e-09
Circadian Clock Period	GLM	7	176383459	A	G	0.370079	-0.846053	0.12886	1.56194e-09
Circadian Clock Period	GLM	7	176383641	T	C	0.370079	-0.846053	0.12886	1.56194e-09
Circadian Clock Period	GLM	7	176384961	C	T	0.370079	-0.846053	0.12886	1.56194e-09
Circadian Clock Period	GLM	7	176385481	C	A	0.370079	-0.846053	0.12886	1.56194e-09
Circadian Clock Period	GLM	7	176391717	A	G	0.366142	-0.837071	0.132754	5.50314e-09
Circadian Clock Period	GLM	7	176392755	T	C	0.370079	-0.846053	0.12886	1.56194e-09
Circadian Clock Period	GLM	7	176393200	C	G	0.370079	-0.846053	0.12886	1.56194e-09
Circadian Clock Period	GLM	7	176393601	T	C	0.362205	-0.84134	0.126331	9.8541e-10
Circadian Clock Period	GLM	7	176394178	A	G	0.370079	-0.846053	0.12886	1.56194e-09
Circadian Clock Period	GLM	7	176394642	G	C	0.370079	-0.846053	0.12886	1.56194e-09
Circadian Clock Period	GLM	7	176395210	T	C	0.370079	-0.846053	0.12886	1.56194e-09
Circadian Clock Period	GLM	7	176395480	A	G	0.370079	-0.846053	0.12886	1.56194e-09
Circadian Clock Period	GLM	7	176395897	T	C	0.370079	-0.846053	0.12886	1.56194e-09
Circadian Clock Period	GLM	7	176396270	A	G	0.370079	-0.846053	0.12886	1.56194e-09
Circadian Clock Period	GLM	7	176396639	T	C	0.370079	-0.846053	0.12886	1.56194e-09
Circadian Clock Period	GLM	7	176397171	T	C	0.370079	-0.846053	0.12886	1.56194e-09
Circadian Clock Period	GLM	7	176397449	T	C	0.370079	-0.846053	0.12886	1.56194e-09
Circadian Clock Period	GLM	7	176397623	A	T	0.370079	-0.846053	0.12886	1.56194e-09
Circadian Clock Period	GLM	7	176398379	A	G	0.370079	-0.846053	0.12886	1.56194e-09
Circadian Clock Period	GLM	7	176398738	A	G	0.370079	-0.846053	0.12886	1.56194e-09
Circadian Clock Period	GLM	7	176399125	T	G	0.370079	-0.846053	0.12886	1.56194e-09
Circadian Clock Period	GLM	7	176399684	A	G	0.370079	-0.846053	0.12886	1.56194e-09
Circadian Clock Period	GLM	7	176400351	T	C	0.370079	-0.846053	0.12886	1.56194e-09
Circadian Clock Period	GLM	7	176400565	C	G	0.370079	-0.846053	0.12886	1.56194e-09
Circadian Clock Period	GLM	7	176400758	T	A	0.370079	-0.846053	0.12886	1.56194e-09
Circadian Clock Period	GLM	7	176401078	T	G	0.370079	-0.846053	0.12886	1.56194e-09
Circadian Clock Period	GLM	7	176401576	A	G	0.370079	-0.846053	0.12886	1.56194e-09
Circadian Clock Period	GLM	7	176401856	A	G	0.370079	-0.846053	0.12886	1.56194e-09
Circadian Clock Period	GLM	7	176402415	T	C	0.370079	-0.846053	0.12886	1.56194e-09
Circadian Clock Period	GLM	7	176402554	A	G	0.370079	-0.846053	0.12886	1.56194e-09
Circadian Clock Period	GLM	7	176402785	A	G	0.370079	-0.846053	0.12886	1.56194e-09
Circadian Clock Period	GLM	7	176403634	A	G	0.370079	-0.846053	0.12886	1.56194e-09
Circadian Clock Period	GLM	7	176403827	T	C	0.370079	-0.846053	0.12886	1.56194e-09
Circadian Clock Period	GLM	7	176404346	G	C	0.370079	-0.846053	0.12886	1.56194e-09
Circadian Clock Period	GLM	7	176405262	T	G	0.370079	-0.846053	0.12886	1.56194e-09
Circadian Clock Period	GLM	7	176406324	A	C	0.370079	-0.846053	0.12886	1.56194e-09
Circadian Clock Period	GLM	7	176406535	T	C	0.370079	-0.846053	0.12886	1.56194e-09
Circadian Clock Period	GLM	7	176407141	G	C	0.370079	-0.846053	0.12886	1.56194e-09
Circadian Clock Period	GLM	7	176407407	T	C	0.370079	-0.846053	0.12886	1.56194e-09
Circadian Clock Period	GLM	7	176407978	A	C	0.370079	-0.846053	0.12886	1.56194e-09
Circadian Clock Period	GLM	7	176408860	T	C	0.370079	-0.846053	0.12886	1.56194e-09
Circadian Clock Period	GLM	7	176409107	T	C	0.370079	-0.846053	0.12886	1.56194e-09
Circadian Clock Period	GLM	7	176409471	T	TATAAATAG	0.370079	-0.846053	0.12886	1.56194e-09
Circadian Clock Period	GLM	7	176409681	A	G	0.370079	-0.846053	0.12886	1.56194e-09
Circadian Clock Period	GLM	7	176410028	A	G	0.370079	-0.846053	0.12886	1.56194e-09
Circadian Clock Period	GLM	7	176410416	G	A	0.370079	-0.846053	0.12886	1.56194e-09
Circadian Clock Period	GLM	7	176410730	C	A	0.370079	-0.846053	0.12886	1.56194e-09
Circadian Clock Period	GLM	7	176411214	C	T	0.370079	-0.846053	0.12886	1.56194e-09
Circadian Clock Period	GLM	7	176411519	A	G	0.366142	-0.827692	0.131057	5.2432e-09
Circadian Clock Period	GLM	7	176413876	C	A	0.393701	-0.890048	0.132019	6.58249e-10
Circadian Clock Period	GLM	7	176414414	C	T	0.370079	-0.846053	0.12886	1.56194e-09
Circadian Clock Period	GLM	7	176416011	C	T	0.374016	-0.844063	0.129955	2.20337e-09
Circadian Clock Period	GLM	7	176418200	T	G	0.370079	-0.846053	0.12886	1.56194e-09
Circadian Clock Period	GLM	7	176419132	A	G	0.358268	-0.867911	0.129812	8.66899e-10
Circadian Clock Period	GLM	7	176419949	C	CA	0.370079	-0.846053	0.12886	1.56194e-09
Circadian Clock Period	GLM	7	176420655	A	G	0.370079	-0.846053	0.12886	1.56194e-09
Circadian Clock Period	GLM	7	176421582	C	T	0.370079	-0.846053	0.12886	1.56194e-09
Circadian Clock Period	GLM	7	176422093	A	G	0.370079	-0.846053	0.12886	1.56194e-09
Circadian Clock Period	GLM	7	176422765	A	G	0.370079	-0.846053	0.12886	1.56194e-09
Circadian Clock Period	GLM	7	176423189	A	G	0.370079	-0.846053	0.12886	1.56194e-09
Circadian Clock Period	GLM	7	176424730	T	C	0.370079	-0.846053	0.12886	1.56194e-09
Circadian Clock Period	GLM	7	176425036	G	A	0.370079	-0.846053	0.12886	1.56194e-09
Circadian Clock Period	GLM	7	176425501	T	C	0.370079	-0.846053	0.12886	1.56194e-09
Circadian Clock Period	GLM	7	176428603	C	T	0.370079	-0.846053	0.12886	1.56194e-09
Circadian Clock Period	GLM	7	176429161	A	T	0.370079	-0.846053	0.12886	1.56194e-09
Circadian Clock Period	GLM	7	176432005	T	C	0.370079	-0.846053	0.12886	1.56194e-09
Circadian Clock Period	GLM	7	176435702	G	A	0.370079	-0.846053	0.12886	1.56194e-09
Circadian Clock Period	GLM	7	176438528	A	G	0.370079	-0.846053	0.12886	1.56194e-09
Circadian Clock Period	GLM	7	176440783	A	G	0.370079	-0.846053	0.12886	1.56194e-09
Circadian Clock Period	GLM	7	176441960	C	G	0.385827	-0.842027	0.12565	8.03325e-10
Circadian Clock Period	GLM	7	176444101	A	G	0.401575	-0.978902	0.131178	1.75825e-11
Circadian Clock Period	GLM	7	176449208	T	C	0.385827	-0.817883	0.133698	1.34803e-08
Circadian Clock Period	GLM	7	176451563	C	T	0.370079	-0.846053	0.12886	1.56194e-09
Circadian Clock Period	GLM	7	176453679	T	C	0.370079	-0.846053	0.12886	1.56194e-09
Circadian Clock Period	GLM	7	176456021	G	T	0.370079	-0.846053	0.12886	1.56194e-09
Circadian Clock Period	GLM	7	176458656	T	G	0.370079	-0.846053	0.12886	1.56194e-09
Circadian Clock Period	GLM	7	176461362	T	C	0.374016	-0.824236	0.129729	4.36776e-09
Circadian Clock Period	GLM	7	176465495	T	C	0.393701	-0.867506	0.133847	2.35511e-09
Circadian Clock Period	GLM	7	176470094	T	C	0.370079	-0.846053	0.12886	1.56194e-09
Circadian Clock Period	GLM	7	176471800	C	T	0.370079	-0.846053	0.12886	1.56194e-09
Circadian Clock Period	GLM	7	176502972	A	G	0.38189	-0.895733	0.130645	3.73693e-10
Circadian Clock Period	GLM	7	176511199	A	G	0.38189	-0.839418	0.137245	1.35547e-08
Circadian Clock Period	GLM	7	176514871	T	C	0.370079	-0.846053	0.12886	1.56194e-09
Circadian Clock Period	GLM	7	176518482	T	C	0.370079	-0.846053	0.12886	1.56194e-09
Circadian Clock Period	GLM	7	176522327	T	C	0.366142	-0.822422	0.127302	2.60683e-09
Circadian Clock Period	GLM	7	176526607	G	A	0.385827	-0.802638	0.132882	1.93958e-08
Circadian Clock Period	GLM	7	176538702	A	C	0.370079	-0.846053	0.12886	1.56194e-09
Circadian Clock Period	GLM	7	176541384	A	G	0.377953	-0.80938	0.127421	4.39948e-09
Circadian Clock Period	GLM	7	176557176	T	G	0.370079	-0.846053	0.12886	1.56194e-09
Circadian Clock Period	GLM	7	176559617	G	A	0.370079	-0.846053	0.12886	1.56194e-09
Circadian Clock Period	GLM	7	176561720	T	C	0.370079	-0.846053	0.12886	1.56194e-09
Circadian Clock Period	GLM	7	176570678	A	G	0.393701	-0.875041	0.137767	4.40872e-09
Circadian Clock Period	GLM	7	176571614	C	T	0.393701	-0.875041	0.137767	4.40872e-09
Circadian Clock Period	GLM	7	176573492	G	T	0.393701	-0.875041	0.137767	4.40872e-09
Circadian Clock Period	GLM	7	176574917	T	C	0.393701	-0.875041	0.137767	4.40872e-09
Circadian Clock Period	GLM	7	176576031	T	C	0.393701	-0.875041	0.137767	4.40872e-09
Circadian Clock Period	GLM	7	176578132	C	T	0.393701	-0.875041	0.137767	4.40872e-09
Circadian Clock Period	GLM	7	176580870	A	G	0.393701	-0.875041	0.137767	4.40872e-09
Circadian Clock Period	GLM	7	176581962	T	C	0.389764	-0.842724	0.137843	1.37202e-08
Circadian Clock Period	GLM	7	176583105	T	G	0.393701	-0.875041	0.137767	4.40872e-09
Circadian Clock Period	GLM	7	176583568	T	A	0.393701	-0.875041	0.137767	4.40872e-09
Circadian Clock Period	GLM	7	176583939	C	A	0.393701	-0.875041	0.137767	4.40872e-09
Circadian Clock Period	GLM	7	176584787	T	C	0.393701	-0.875041	0.137767	4.40872e-09
Circadian Clock Period	GLM	7	176585540	C	T	0.393701	-0.875041	0.137767	4.40872e-09
Circadian Clock Period	GLM	7	176585913	G	A	0.393701	-0.875041	0.137767	4.40872e-09
Circadian Clock Period	GLM	7	176586583	A	C	0.393701	-0.875041	0.137767	4.40872e-09
Circadian Clock Period	GLM	7	176587097	T	C	0.393701	-0.875041	0.137767	4.40872e-09
Circadian Clock Period	GLM	7	176587661	T	C	0.393701	-0.875041	0.137767	4.40872e-09
Circadian Clock Period	GLM	7	176588115	G	A	0.393701	-0.875041	0.137767	4.40872e-09
Circadian Clock Period	GLM	7	176590238	T	C	0.393701	-0.875041	0.137767	4.40872e-09
Circadian Clock Period	GLM	7	176590900	C	T	0.385827	-0.886887	0.13108	5.84125e-10
Circadian Clock Period	GLM	7	176592287	T	A	0.393701	-0.875041	0.137767	4.40872e-09
Circadian Clock Period	GLM	7	176599063	A	G	0.393701	-0.875041	0.137767	4.40872e-09
Circadian Clock Period	GLM	7	176599987	T	C	0.393701	-0.875041	0.137767	4.40872e-09
Circadian Clock Period	GLM	7	176600644	A	G	0.393701	-0.875041	0.137767	4.40872e-09
Circadian Clock Period	GLM	7	176601259	G	C	0.393701	-0.875041	0.137767	4.40872e-09
Circadian Clock Period	GLM	7	176601633	T	C	0.393701	-0.875041	0.137767	4.40872e-09
Circadian Clock Period	GLM	7	176602934	A	G	0.393701	-0.875041	0.137767	4.40872e-09
Circadian Clock Period	GLM	7	176603246	A	G	0.393701	-0.875041	0.137767	4.40872e-09
Circadian Clock Period	GLM	7	176604340	T	C	0.393701	-0.875041	0.137767	4.40872e-09
Circadian Clock Period	GLM	7	176606593	G	C	0.393701	-0.875041	0.137767	4.40872e-09
Circadian Clock Period	GLM	7	176610759	A	C	0.370079	-0.918606	0.125841	4.02797e-11
Circadian Clock Period	GLM	7	176611540	T	C	0.393701	-0.815531	0.130946	7.96965e-09
Circadian Clock Period	GLM	7	176613500	T	C	0.362205	-0.870835	0.126172	2.97654e-10
Circadian Clock Period	GLM	7	176614147	A	G	0.370079	-0.918606	0.125841	4.02797e-11
Circadian Clock Period	GLM	7	176614445	T	C	0.370079	-0.918606	0.125841	4.02797e-11
Circadian Clock Period	GLM	7	176615255	A	G	0.354331	-0.850485	0.127592	9.5751e-10
Circadian Clock Period	GLM	7	176616624	A	G	0.354331	-0.786545	0.128758	1.40441e-08
Circadian Clock Period	GLM	7	176644551	A	G	0.354331	-0.786545	0.128758	1.40441e-08
Circadian Clock Period	GLM	7	176644940	T	A	0.370079	-0.918606	0.125841	4.02797e-11
Circadian Clock Period	GLM	7	176645198	T	C	0.370079	-0.918606	0.125841	4.02797e-11
Circadian Clock Period	GLM	7	176645419	C	T	0.362205	-0.824207	0.128461	3.2311e-09
Circadian Clock Period	GLM	7	176645726	T	C	0.354331	-0.786545	0.128758	1.40441e-08
Circadian Clock Period	GLM	7	176646082	C	G	0.370079	-0.918606	0.125841	4.02797e-11
Circadian Clock Period	GLM	7	176646759	A	G	0.370079	-0.918606	0.125841	4.02797e-11
Circadian Clock Period	GLM	7	176647028	T	C	0.370079	-0.918606	0.125841	4.02797e-11
Circadian Clock Period	GLM	7	176650172	G	A	0.362205	-0.870835	0.126172	2.97654e-10
Circadian Clock Period	GLM	7	176650557	G	T	0.370079	-0.918606	0.125841	4.02797e-11
Circadian Clock Period	GLM	7	176650877	T	C	0.370079	-0.918606	0.125841	4.02797e-11
Circadian Clock Period	GLM	7	176651098	A	T	0.370079	-0.918606	0.125841	4.02797e-11
Circadian Clock Period	GLM	7	176651225	C	T	0.354331	-0.786545	0.128758	1.40441e-08
Circadian Clock Period	GLM	7	176651835	A	G	0.370079	-0.918606	0.125841	4.02797e-11
Circadian Clock Period	GLM	7	176652071	A	C	0.370079	-0.918606	0.125841	4.02797e-11
Circadian Clock Period	GLM	7	176653479	A	C	0.370079	-0.918606	0.125841	4.02797e-11
Circadian Clock Period	GLM	7	176654188	T	C	0.366142	-0.881035	0.123713	9.91128e-11
Circadian Clock Period	GLM	7	176654611	A	G	0.38189	-0.854798	0.130539	1.7009e-09
Circadian Clock Period	GLM	7	176656185	T	C	0.366142	-0.898372	0.12807	1.6955e-10
Circadian Clock Period	GLM	7	176656510	A	G	0.354331	-0.890324	0.122757	5.11216e-11
Circadian Clock Period	GLM	7	176656824	T	C	0.370079	-0.918606	0.125841	4.02797e-11
Circadian Clock Period	GLM	7	176657627	A	C	0.370079	-0.918606	0.125841	4.02797e-11
Circadian Clock Period	GLM	7	176657895	T	C	0.370079	-0.918606	0.125841	4.02797e-11
Circadian Clock Period	GLM	7	176658952	A	G	0.354331	-0.786545	0.128758	1.40441e-08
Circadian Clock Period	GLM	7	176659463	G	C	0.362205	-0.875298	0.125636	2.1528e-10
Circadian Clock Period	GLM	7	176659752	A	T	0.370079	-0.918606	0.125841	4.02797e-11
Circadian Clock Period	GLM	7	176661198	T	C	0.370079	-0.918606	0.125841	4.02797e-11
Circadian Clock Period	GLM	7	176662287	G	A	0.354331	-0.786545	0.128758	1.40441e-08
Circadian Clock Period	GLM	7	176675150	G	A	0.358268	-0.818106	0.130878	7.14474e-09
Circadian Clock Period	GLM	7	176675528	G	A	0.370079	-0.918606	0.125841	4.02797e-11
Circadian Clock Period	GLM	7	176675856	G	A	0.354331	-0.786545	0.128758	1.40441e-08
Circadian Clock Period	GLM	7	176676616	A	G	0.370079	-0.918606	0.125841	4.02797e-11
Circadian Clock Period	GLM	7	176677284	A	C	0.370079	-0.918606	0.125841	4.02797e-11
Circadian Clock Period	GLM	7	176677607	A	G	0.370079	-0.918606	0.125841	4.02797e-11
Circadian Clock Period	GLM	7	176677979	T	C	0.370079	-0.918606	0.125841	4.02797e-11
Circadian Clock Period	GLM	7	176678457	A	G	0.370079	-0.918606	0.125841	4.02797e-11
Circadian Clock Period	GLM	7	176678594	T	C	0.362205	-0.852382	0.126187	6.17009e-10
Circadian Clock Period	GLM	7	176678746	T	C	0.370079	-0.918606	0.125841	4.02797e-11
Circadian Clock Period	GLM	7	176679325	A	G	0.370079	-0.918606	0.125841	4.02797e-11
Circadian Clock Period	GLM	7	176679969	C	A	0.354331	-0.786545	0.128758	1.40441e-08
Circadian Clock Period	GLM	7	176680611	A	G	0.370079	-0.918606	0.125841	4.02797e-11
Circadian Clock Period	GLM	7	176681188	T	G	0.370079	-0.918606	0.125841	4.02797e-11
Circadian Clock Period	GLM	7	176681490	A	G	0.370079	-0.918606	0.125841	4.02797e-11
Circadian Clock Period	GLM	7	176681846	A	G	0.370079	-0.918606	0.125841	4.02797e-11
Circadian Clock Period	GLM	7	176682153	T	C	0.362205	-0.852382	0.126187	6.17009e-10
Circadian Clock Period	GLM	7	176682530	A	G	0.370079	-0.918606	0.125841	4.02797e-11
Circadian Clock Period	GLM	7	176683004	T	A	0.370079	-0.918606	0.125841	4.02797e-11
Circadian Clock Period	GLM	7	176683521	G	A	0.362205	-0.830485	0.126622	1.61571e-09
Circadian Clock Period	GLM	7	176683677	A	C	0.370079	-0.918606	0.125841	4.02797e-11
Circadian Clock Period	GLM	7	176684073	T	C	0.338583	-0.746682	0.121666	1.22759e-08
Circadian Clock Period	GLM	7	176693653	T	C	0.362205	-0.80973	0.132929	1.52367e-08
Circadian Clock Period	GLM	7	176693932	G	A	0.370079	-0.918606	0.125841	4.02797e-11
Circadian Clock Period	GLM	7	176694244	T	C	0.370079	-0.918606	0.125841	4.02797e-11
Circadian Clock Period	GLM	7	176694415	A	T	0.370079	-0.918606	0.125841	4.02797e-11
Circadian Clock Period	GLM	7	176694774	A	G	0.362205	-0.906773	0.127992	1.19414e-10
Circadian Clock Period	GLM	7	176695222	A	T	0.354331	-0.786545	0.128758	1.40441e-08
Circadian Clock Period	GLM	7	176695652	T	C	0.362205	-0.835776	0.124916	8.46696e-10
Circadian Clock Period	GLM	7	176695859	A	G	0.370079	-0.918606	0.125841	4.02797e-11
Circadian Clock Period	GLM	7	176696345	A	G	0.366142	-0.907786	0.124315	3.97486e-11
Circadian Clock Period	GLM	7	176696742	A	G	0.370079	-0.918606	0.125841	4.02797e-11
Circadian Clock Period	GLM	7	176697050	A	T	0.370079	-0.918606	0.125841	4.02797e-11
Circadian Clock Period	GLM	7	176697625	C	G	0.362205	-0.863941	0.132043	1.74588e-09
Circadian Clock Period	GLM	7	176697821	A	G	0.370079	-0.918606	0.125841	4.02797e-11
Circadian Clock Period	GLM	7	176698954	T	G	0.370079	-0.918606	0.125841	4.02797e-11
Circadian Clock Period	GLM	7	176699913	C	A	0.370079	-0.918606	0.125841	4.02797e-11
Circadian Clock Period	GLM	7	176700342	C	A	0.362205	-0.97212	0.125521	4.1169e-12
Circadian Clock Period	GLM	7	176700533	G	T	0.362205	-0.870835	0.126172	2.97654e-10
Circadian Clock Period	GLM	7	176701063	T	A	0.370079	-0.918606	0.125841	4.02797e-11
Circadian Clock Period	GLM	7	176715516	T	C	0.370079	-0.918606	0.125841	4.02797e-11
Circadian Clock Period	GLM	7	176716019	G	A	0.370079	-0.918606	0.125841	4.02797e-11
Circadian Clock Period	GLM	7	176717011	T	G	0.354331	-0.786545	0.128758	1.40441e-08
Circadian Clock Period	GLM	7	176718820	T	G	0.362205	-0.906773	0.127992	1.19414e-10
Circadian Clock Period	GLM	7	176719315	T	C	0.370079	-0.918606	0.125841	4.02797e-11
Circadian Clock Period	GLM	7	176720614	A	G	0.350394	-0.901289	0.127333	1.23296e-10
Circadian Clock Period	GLM	7	176725200	T	C	0.362205	-0.9036	0.129467	2.02329e-10
Circadian Clock Period	GLM	7	176725817	A	C	0.354331	-0.820009	0.124951	1.58555e-09
Circadian Clock Period	GLM	7	176728190	T	C	0.354331	-0.911684	0.124159	3.23449e-11
Circadian Clock Period	GLM	7	176728484	T	C	0.370079	-0.918606	0.125841	4.02797e-11
Circadian Clock Period	GLM	7	176728603	C	T	0.370079	-0.918606	0.125841	4.02797e-11
Circadian Clock Period	GLM	7	176729112	C	T	0.370079	-0.918606	0.125841	4.02797e-11
Circadian Clock Period	GLM	7	176729396	T	G	0.362205	-0.848905	0.126982	8.69657e-10
Circadian Clock Period	GLM	7	176730140	T	C	0.362205	-0.80973	0.132929	1.52367e-08
Circadian Clock Period	GLM	7	176730815	G	A	0.370079	-0.918606	0.125841	4.02797e-11
Circadian Clock Period	GLM	7	176731537	T	G	0.354331	-0.764837	0.124771	1.27033e-08
Circadian Clock Period	GLM	7	176743836	T	G	0.354331	-0.786545	0.128758	1.40441e-08
Circadian Clock Period	GLM	7	176752243	C	G	0.362205	-0.863414	0.122331	1.36462e-10
Circadian Clock Period	GLM	7	176755390	C	T	0.370079	-0.918606	0.125841	4.02797e-11
Circadian Clock Period	GLM	7	176807544	A	G	0.370079	-0.918606	0.125841	4.02797e-11
Circadian Clock Period	GLM	7	176808012	T	C	0.370079	-0.918606	0.125841	4.02797e-11
Circadian Clock Period	GLM	7	176808312	T	C	0.354331	-0.786545	0.128758	1.40441e-08
Circadian Clock Period	GLM	7	176808551	C	T	0.354331	-0.786545	0.128758	1.40441e-08
Circadian Clock Period	GLM	7	176809170	C	T	0.370079	-0.918606	0.125841	4.02797e-11
Circadian Clock Period	GLM	7	176812430	G	GA	0.377953	-1.01395	0.119122	7.41907e-14
Circadian Clock Period	GLM	7	176813239	T	C	0.370079	-0.918606	0.125841	4.02797e-11
Circadian Clock Period	GLM	7	176814412	G	A	0.370079	-0.918606	0.125841	4.02797e-11
Circadian Clock Period	GLM	7	176815420	A	G	0.370079	-0.918606	0.125841	4.02797e-11
Circadian Clock Period	GLM	7	176816067	C	T	0.362205	-0.824207	0.128461	3.2311e-09
Circadian Clock Period	GLM	7	176816561	G	A	0.362205	-0.824207	0.128461	3.2311e-09
Circadian Clock Period	GLM	7	176817237	A	G	0.370079	-0.918606	0.125841	4.02797e-11
Circadian Clock Period	GLM	7	176818413	A	G	0.370079	-0.918606	0.125841	4.02797e-11
Circadian Clock Period	GLM	7	176820471	A	G	0.377953	-0.90002	0.129575	2.39097e-10
Circadian Clock Period	GLM	7	176822710	C	T	0.377953	-0.90002	0.129575	2.39097e-10
Circadian Clock Period	GLM	7	176824398	T	C	0.409449	-0.919282	0.125917	4.00784e-11
Circadian Clock Period	GLM	7	176825842	T	G	0.377953	-0.90002	0.129575	2.39097e-10
Circadian Clock Period	GLM	7	176826793	T	C	0.385827	-0.840066	0.132507	4.66578e-09
Circadian Clock Period	GLM	7	176828230	A	G	0.377953	-0.90002	0.129575	2.39097e-10
Circadian Clock Period	GLM	7	176829276	A	G	0.38189	-0.912918	0.131148	2.21806e-10
Circadian Clock Period	GLM	7	176830986	T	C	0.38189	-0.807799	0.130935	1.05311e-08
Circadian Clock Period	GLM	7	176833066	T	C	0.377953	-0.90002	0.129575	2.39097e-10
Circadian Clock Period	GLM	7	176833770	T	C	0.370079	-0.881498	0.131494	7.94095e-10
Circadian Clock Period	GLM	7	176835644	G	A	0.370079	-0.857968	0.132398	2.36785e-09
Circadian Clock Period	GLM	7	176835946	G	A	0.377953	-0.90002	0.129575	2.39097e-10
Circadian Clock Period	GLM	7	176837617	A	G	0.377953	-0.90002	0.129575	2.39097e-10
Circadian Clock Period	GLM	7	176848397	T	A	0.370079	-0.855163	0.129151	1.18948e-09
Circadian Clock Period	GLM	7	176848817	A	G	0.370079	-0.802339	0.131871	1.57643e-08
Circadian Clock Period	GLM	7	176849759	G	A	0.377953	-0.90002	0.129575	2.39097e-10
Circadian Clock Period	GLM	7	176850991	A	G	0.377953	-0.90002	0.129575	2.39097e-10
Circadian Clock Period	GLM	7	176851576	A	G	0.377953	-0.90002	0.129575	2.39097e-10
Circadian Clock Period	GLM	7	176851962	A	G	0.377953	-0.90002	0.129575	2.39097e-10
Circadian Clock Period	GLM	7	176852414	A	C	0.377953	-0.90002	0.129575	2.39097e-10
Circadian Clock Period	GLM	7	176852791	A	G	0.377953	-0.90002	0.129575	2.39097e-10
Circadian Clock Period	GLM	7	176853218	A	G	0.385827	-0.998614	0.122994	5.8629e-13
Circadian Clock Period	GLM	7	176853825	T	C	0.377953	-0.90002	0.129575	2.39097e-10
Circadian Clock Period	GLM	7	176854474	T	C	0.377953	-0.90002	0.129575	2.39097e-10
Circadian Clock Period	GLM	7	176854648	A	G	0.192913	-1.66112	0.2486	8.84098e-10
Circadian Clock Period	GLM	7	176854955	A	G	0.374016	-0.889984	0.130321	4.2732e-10
Circadian Clock Period	GLM	7	176855587	T	C	0.377953	-0.90002	0.129575	2.39097e-10
Circadian Clock Period	GLM	7	176855839	A	C	0.377953	-0.90002	0.129575	2.39097e-10
Circadian Clock Period	GLM	7	176856381	G	C	0.377953	-0.90002	0.129575	2.39097e-10
Circadian Clock Period	GLM	7	176857165	G	A	0.377953	-0.90002	0.129575	2.39097e-10
Circadian Clock Period	GLM	7	176857519	G	T	0.370079	-0.802339	0.131871	1.57643e-08
Circadian Clock Period	GLM	7	176858017	T	C	0.377953	-0.90002	0.129575	2.39097e-10
Circadian Clock Period	GLM	7	176858543	A	G	0.377953	-0.90002	0.129575	2.39097e-10
Circadian Clock Period	GLM	7	176859269	A	G	0.377953	-0.90002	0.129575	2.39097e-10
Circadian Clock Period	GLM	7	176860258	T	C	0.374016	-0.798479	0.128531	8.58698e-09
Circadian Clock Period	GLM	7	176861765	C	T	0.385827	-0.998614	0.122994	5.8629e-13
Circadian Clock Period	GLM	7	176862333	A	G	0.377953	-0.90002	0.129575	2.39097e-10
Circadian Clock Period	GLM	7	176863222	A	G	0.377953	-0.90002	0.129575	2.39097e-10
Circadian Clock Period	GLM	7	176865120	T	A	0.377953	-0.90002	0.129575	2.39097e-10
Circadian Clock Period	GLM	7	176865942	A	G	0.377953	-0.90002	0.129575	2.39097e-10
Circadian Clock Period	GLM	7	176866842	A	G	0.370079	-0.802339	0.131871	1.57643e-08
Circadian Clock Period	GLM	7	176868499	T	C	0.385827	-0.998614	0.122994	5.8629e-13
Circadian Clock Period	GLM	7	176868774	A	G	0.38189	-0.905857	0.129896	2.08127e-10
Circadian Clock Period	GLM	7	176870254	T	C	0.397638	-0.807911	0.130432	9.36503e-09
Circadian Clock Period	GLM	7	176871699	A	G	0.377953	-0.90002	0.129575	2.39097e-10
Circadian Clock Period	GLM	7	176873001	T	G	0.389764	-0.828829	0.133103	8.00895e-09
Circadian Clock Period	GLM	7	176874302	T	C	0.377953	-0.90002	0.129575	2.39097e-10
Circadian Clock Period	GLM	7	176874838	T	C	0.377953	-0.90002	0.129575	2.39097e-10
Circadian Clock Period	GLM	7	176875877	T	C	0.374016	-0.891632	0.136221	1.72363e-09
Circadian Clock Period	GLM	7	176877954	G	A	0.393701	-0.900066	0.129929	2.62289e-10
Circadian Clock Period	GLM	7	176879610	A	G	0.377953	-0.90002	0.129575	2.39097e-10
Circadian Clock Period	GLM	7	176880676	G	A	0.377953	-0.90002	0.129575	2.39097e-10
Circadian Clock Period	GLM	7	176881260	CT	C	0.370079	-0.802339	0.131871	1.57643e-08
Circadian Clock Period	GLM	7	176882364	G	A	0.377953	-0.90002	0.129575	2.39097e-10
Circadian Clock Period	GLM	7	176883183	A	T	0.377953	-0.90002	0.129575	2.39097e-10
Circadian Clock Period	GLM	7	176885302	T	C	0.377953	-0.90002	0.129575	2.39097e-10
Circadian Clock Period	GLM	7	176886204	A	C	0.405512	-0.886176	0.144798	1.33094e-08
Circadian Clock Period	GLM	7	176887055	T	C	0.377953	-0.90002	0.129575	2.39097e-10
Circadian Clock Period	GLM	7	176887970	A	G	0.377953	-0.90002	0.129575	2.39097e-10
Circadian Clock Period	GLM	7	176890014	A	C	0.377953	-0.90002	0.129575	2.39097e-10
Circadian Clock Period	GLM	7	176890999	C	T	0.377953	-0.90002	0.129575	2.39097e-10
Circadian Clock Period	GLM	7	176895281	A	G	0.377953	-0.90002	0.129575	2.39097e-10
Circadian Clock Period	GLM	7	176895826	A	G	0.377953	-0.90002	0.129575	2.39097e-10
Circadian Clock Period	GLM	7	176897455	T	C	0.38189	-0.862513	0.130648	1.30945e-09
Circadian Clock Period	GLM	7	176900907	C	A	0.377953	-0.90002	0.129575	2.39097e-10
Circadian Clock Period	GLM	7	176902325	A	G	0.377953	-0.90002	0.129575	2.39097e-10
Circadian Clock Period	GLM	7	176904227	A	T	0.377953	-0.90002	0.129575	2.39097e-10
Circadian Clock Period	GLM	7	176908284	C	T	0.377953	-0.90002	0.129575	2.39097e-10
Circadian Clock Period	GLM	7	176909315	A	G	0.377953	-0.90002	0.129575	2.39097e-10
Circadian Clock Period	GLM	7	176909946	C	T	0.377953	-0.90002	0.129575	2.39097e-10
Circadian Clock Period	GLM	7	176911756	T	C	0.377953	-0.90002	0.129575	2.39097e-10
Circadian Clock Period	GLM	7	176913498	C	A	0.377953	-0.90002	0.129575	2.39097e-10
Circadian Clock Period	GLM	7	176913990	A	T	0.370079	-0.802339	0.131871	1.57643e-08
Circadian Clock Period	GLM	7	176916072	A	G	0.374016	-0.828626	0.130486	4.43562e-09
Circadian Clock Period	GLM	7	176918754	C	CA	0.377953	-0.90002	0.129575	2.39097e-10
Circadian Clock Period	GLM	7	176920044	A	G	0.377953	-0.90002	0.129575	2.39097e-10
Circadian Clock Period	GLM	7	176920932	G	A	0.377953	-0.90002	0.129575	2.39097e-10
Circadian Clock Period	GLM	7	176921926	C	A	0.377953	-0.90002	0.129575	2.39097e-10
Circadian Clock Period	GLM	7	176923975	T	TA	0.377953	-0.90002	0.129575	2.39097e-10
Circadian Clock Period	GLM	7	176924841	T	C	0.377953	-0.90002	0.129575	2.39097e-10
Circadian Clock Period	GLM	7	176926453	A	G	0.377953	-0.90002	0.129575	2.39097e-10
Circadian Clock Period	GLM	7	176928053	A	G	0.385827	-0.881282	0.129766	5.15459e-10
Circadian Clock Period	GLM	7	176929565	A	G	0.374016	-0.802301	0.130206	1.09226e-08
Circadian Clock Period	GLM	7	176930359	T	C	0.377953	-0.90002	0.129575	2.39097e-10
Circadian Clock Period	GLM	7	176931014	A	G	0.377953	-0.90002	0.129575	2.39097e-10
Circadian Clock Period	GLM	7	176932444	C	T	0.377953	-0.90002	0.129575	2.39097e-10
Circadian Clock Period	GLM	7	176933761	T	C	0.362205	-0.86821	0.129615	8.15288e-10
Circadian Clock Period	GLM	7	176934996	T	G	0.370079	-0.802339	0.131871	1.57643e-08
Circadian Clock Period	GLM	7	176935772	T	C	0.370079	-0.802339	0.131871	1.57643e-08
Circadian Clock Period	GLM	7	176941094	A	G	0.377953	-0.90002	0.129575	2.39097e-10
Circadian Clock Period	GLM	7	176941816	G	T	0.377953	-0.90002	0.129575	2.39097e-10
Circadian Clock Period	GLM	7	176946150	T	C	0.374016	-0.889953	0.127971	2.29305e-10
Circadian Clock Period	GLM	7	176947182	T	C	0.377953	-0.90002	0.129575	2.39097e-10
Circadian Clock Period	GLM	7	176948765	G	T	0.38189	-0.916165	0.129776	1.354e-10
Circadian Clock Period	GLM	7	176951899	A	G	0.385827	-0.998614	0.122994	5.8629e-13
Circadian Clock Period	GLM	7	176953430	T	C	0.377953	-0.90002	0.129575	2.39097e-10
Circadian Clock Period	GLM	7	176954601	A	AG	0.377953	-0.90002	0.129575	2.39097e-10
Circadian Clock Period	GLM	7	176955461	C	T	0.377953	-0.90002	0.129575	2.39097e-10
Circadian Clock Period	GLM	7	176957228	T	G	0.38189	-0.916165	0.129776	1.354e-10
Circadian Clock Period	GLM	7	176958587	A	G	0.409449	-0.869742	0.140373	9.28575e-09
Circadian Clock Period	GLM	7	176960059	G	A	0.377953	-0.90002	0.129575	2.39097e-10
Circadian Clock Period	GLM	7	176962268	T	C	0.377953	-0.90002	0.129575	2.39097e-10
Circadian Clock Period	GLM	7	176964351	T	C	0.377953	-0.90002	0.129575	2.39097e-10
Circadian Clock Period	GLM	7	176981853	A	G	0.377953	-0.90002	0.129575	2.39097e-10
Circadian Clock Period	GLM	7	177026530	C	A	0.362205	-0.827598	0.123802	8.71474e-10
Circadian Clock Period	GLM	7	177040842	A	G	0.350394	-0.903782	0.128615	1.59372e-10
Circadian Clock Period	GLM	8	339334885	A	G	0.19685	-1.66829	0.244922	4.66413e-10
Circadian Clock Period	GLM	8	339335321	A	G	0.188976	-1.80004	0.25915	2.39097e-10
Circadian Clock Period	GLM	8	339335466	T	A	0.185039	-1.73714	0.249801	2.29571e-10
Inflorescence Emergence	MLM	2	220345566	T	C	0.181818	-16.3305	2.70615	2.14799e-08
Inflorescence Emergence	MLM	3	59628883	T	C	0.177686	-19.0052	2.94049	2.82409e-09
Inflorescence Emergence	MLM	3	59664178	G	A	0.181818	-19.7273	2.95943	1.06089e-09
Inflorescence Emergence	MLM	3	105385852	C	T	0.177686	-19.2173	2.81246	4.69222e-10
Inflorescence Emergence	MLM	3	105386016	G	A	0.181818	-19.7273	2.95943	1.06089e-09
Inflorescence Emergence	MLM	3	113901499	G	A	0.181818	-19.7273	2.95943	1.06089e-09
Inflorescence Emergence	MLM	3	149978561	C	T	0.181818	-19.7273	2.95943	1.06089e-09
Inflorescence Emergence	MLM	4	289211827	G	T	0.181818	-19.7273	2.95943	1.06089e-09
Inflorescence Emergence	MLM	5	266385544	T	A	0.161157	-16.3261	2.66841	1.45256e-08
Inflorescence Emergence	MLM	5	307849910	T	C	0.181818	-19.7273	2.95943	1.06089e-09
Inflorescence Emergence	MLM	5	336406622	A	G	0.181818	-18.1853	2.86276	4.80165e-09
Inflorescence Emergence	MLM	5	336407096	A	C	0.161157	-16.4516	2.71093	1.83278e-08
Inflorescence Emergence	MLM	6	11866169	C	T	0.181818	-19.7273	2.95943	1.06089e-09
Inflorescence Emergence	MLM	6	196777007	G	C	0.136364	-17.7028	2.74075	2.88129e-09
Inflorescence Emergence	MLM	7	42381098	C	T	0.181818	-19.7273	2.95943	1.06089e-09
Inflorescence Emergence	MLM	7	58717600	T	C	0.198347	-18.4663	2.91486	5.20973e-09
Inflorescence Emergence	MLM	7	58717910	T	C	0.198347	-18.4663	2.91486	5.20973e-09
Inflorescence Emergence	MLM	7	176610759	A	C	0.380165	-11.2736	1.55503	5.9358e-11
Inflorescence Emergence	MLM	7	176611540	T	C	0.396694	-9.38184	1.4681	4.00313e-09
Inflorescence Emergence	MLM	7	176613500	T	C	0.371901	-10.4054	1.50696	3.29396e-10
Inflorescence Emergence	MLM	7	176614147	A	G	0.376033	-11.1831	1.55435	7.81895e-11
Inflorescence Emergence	MLM	7	176614445	T	C	0.380165	-11.2736	1.55503	5.9358e-11
Inflorescence Emergence	MLM	7	176615255	A	G	0.363636	-10.7245	1.52001	1.56377e-10
Inflorescence Emergence	MLM	7	176616624	A	G	0.363636	-9.86363	1.47971	1.06089e-09
Inflorescence Emergence	MLM	7	176644551	A	G	0.363636	-9.86363	1.47971	1.06089e-09
Inflorescence Emergence	MLM	7	176644940	T	A	0.380165	-11.2736	1.55503	5.9358e-11
Inflorescence Emergence	MLM	7	176645198	T	C	0.380165	-11.2736	1.55503	5.9358e-11
Inflorescence Emergence	MLM	7	176645419	C	T	0.371901	-10.57	1.51833	2.48977e-10
Inflorescence Emergence	MLM	7	176645726	T	C	0.363636	-9.86363	1.47971	1.06089e-09
Inflorescence Emergence	MLM	7	176646082	C	G	0.380165	-11.2736	1.55503	5.9358e-11
Inflorescence Emergence	MLM	7	176646759	A	G	0.380165	-11.2736	1.55503	5.9358e-11
Inflorescence Emergence	MLM	7	176647028	T	C	0.380165	-11.2736	1.55503	5.9358e-11
Inflorescence Emergence	MLM	7	176650172	G	A	0.371901	-10.4054	1.50696	3.29396e-10
Inflorescence Emergence	MLM	7	176650557	G	T	0.380165	-11.2736	1.55503	5.9358e-11
Inflorescence Emergence	MLM	7	176650877	T	C	0.380165	-11.2736	1.55503	5.9358e-11
Inflorescence Emergence	MLM	7	176651098	A	T	0.380165	-11.2736	1.55503	5.9358e-11
Inflorescence Emergence	MLM	7	176651225	C	T	0.363636	-9.86363	1.47971	1.06089e-09
Inflorescence Emergence	MLM	7	176651835	A	G	0.380165	-11.2736	1.55503	5.9358e-11
Inflorescence Emergence	MLM	7	176652071	A	C	0.380165	-11.2736	1.55503	5.9358e-11
Inflorescence Emergence	MLM	7	176653479	A	C	0.380165	-11.2736	1.55503	5.9358e-11
Inflorescence Emergence	MLM	7	176654188	T	C	0.376033	-10.3013	1.49895	3.86582e-10
Inflorescence Emergence	MLM	7	176654611	A	G	0.392562	-11.1071	1.58144	1.83405e-10
Inflorescence Emergence	MLM	7	176654831	A	T	0.347107	-10.2837	1.50323	4.50711e-10
Inflorescence Emergence	MLM	7	176656185	T	C	0.376033	-11.1383	1.5563	9.44428e-11
Inflorescence Emergence	MLM	7	176656824	T	C	0.380165	-11.2736	1.55503	5.9358e-11
Inflorescence Emergence	MLM	7	176657627	A	C	0.380165	-11.2736	1.55503	5.9358e-11
Inflorescence Emergence	MLM	7	176657895	T	C	0.380165	-11.2736	1.55503	5.9358e-11
Inflorescence Emergence	MLM	7	176658665	G	C	0.38843	-10.0909	1.52985	1.48926e-09
Inflorescence Emergence	MLM	7	176658952	A	G	0.363636	-9.86363	1.47971	1.06089e-09
Inflorescence Emergence	MLM	7	176659463	G	C	0.371901	-10.3188	1.51063	4.74129e-10
Inflorescence Emergence	MLM	7	176659752	A	T	0.380165	-11.2736	1.55503	5.9358e-11
Inflorescence Emergence	MLM	7	176661198	T	C	0.380165	-11.2736	1.55503	5.9358e-11
Inflorescence Emergence	MLM	7	176662287	G	A	0.363636	-9.86363	1.47971	1.06089e-09
Inflorescence Emergence	MLM	7	176675150	G	A	0.367769	-9.54436	1.43061	1.03228e-09
Inflorescence Emergence	MLM	7	176675528	G	A	0.380165	-11.2736	1.55503	5.9358e-11
Inflorescence Emergence	MLM	7	176675856	G	A	0.363636	-9.86363	1.47971	1.06089e-09
Inflorescence Emergence	MLM	7	176676616	A	G	0.380165	-11.2736	1.55503	5.9358e-11
Inflorescence Emergence	MLM	7	176677284	A	C	0.380165	-11.2736	1.55503	5.9358e-11
Inflorescence Emergence	MLM	7	176677607	A	G	0.380165	-11.2736	1.55503	5.9358e-11
Inflorescence Emergence	MLM	7	176677979	T	C	0.380165	-11.2736	1.55503	5.9358e-11
Inflorescence Emergence	MLM	7	176678457	A	G	0.380165	-11.2736	1.55503	5.9358e-11
Inflorescence Emergence	MLM	7	176678594	T	C	0.380165	-11.2736	1.55503	5.9358e-11
Inflorescence Emergence	MLM	7	176678746	T	C	0.380165	-11.2736	1.55503	5.9358e-11
Inflorescence Emergence	MLM	7	176679325	A	G	0.380165	-11.2736	1.55503	5.9358e-11
Inflorescence Emergence	MLM	7	176679737	G	C	0.355372	-8.96094	1.45591	1.22308e-08
Inflorescence Emergence	MLM	7	176679969	C	A	0.363636	-9.86363	1.47971	1.06089e-09
Inflorescence Emergence	MLM	7	176680611	A	G	0.380165	-11.2736	1.55503	5.9358e-11
Inflorescence Emergence	MLM	7	176681188	T	G	0.380165	-11.2736	1.55503	5.9358e-11
Inflorescence Emergence	MLM	7	176681490	A	G	0.380165	-11.2736	1.55503	5.9358e-11
Inflorescence Emergence	MLM	7	176681846	A	G	0.380165	-11.2736	1.55503	5.9358e-11
Inflorescence Emergence	MLM	7	176682153	T	C	0.380165	-11.2736	1.55503	5.9358e-11
Inflorescence Emergence	MLM	7	176682530	A	G	0.380165	-11.2736	1.55503	5.9358e-11
Inflorescence Emergence	MLM	7	176683004	T	A	0.380165	-11.2736	1.55503	5.9358e-11
Inflorescence Emergence	MLM	7	176683521	G	A	0.371901	-10.8602	1.50923	7.77253e-11
Inflorescence Emergence	MLM	7	176683677	A	C	0.380165	-11.2736	1.55503	5.9358e-11
Inflorescence Emergence	MLM	7	176693653	T	C	0.371901	-11.1493	1.56767	1.18085e-10
Inflorescence Emergence	MLM	7	176693932	G	A	0.380165	-11.2736	1.55503	5.9358e-11
Inflorescence Emergence	MLM	7	176694244	T	C	0.380165	-11.2736	1.55503	5.9358e-11
Inflorescence Emergence	MLM	7	176694415	A	T	0.380165	-11.2736	1.55503	5.9358e-11
Inflorescence Emergence	MLM	7	176694774	A	G	0.371901	-10.5894	1.5172	2.27837e-10
Inflorescence Emergence	MLM	7	176695222	A	T	0.363636	-9.86363	1.47971	1.06089e-09
Inflorescence Emergence	MLM	7	176695652	T	C	0.371901	-10.8474	1.47051	3.13957e-11
Inflorescence Emergence	MLM	7	176695859	A	G	0.380165	-11.2736	1.55503	5.9358e-11
Inflorescence Emergence	MLM	7	176696345	A	G	0.376033	-11.0986	1.55309	9.9608e-11
Inflorescence Emergence	MLM	7	176696742	A	G	0.380165	-11.2736	1.55503	5.9358e-11
Inflorescence Emergence	MLM	7	176697050	A	T	0.380165	-11.2736	1.55503	5.9358e-11
Inflorescence Emergence	MLM	7	176697625	C	G	0.371901	-10.8644	1.54468	1.74468e-10
Inflorescence Emergence	MLM	7	176697821	A	G	0.380165	-11.2736	1.55503	5.9358e-11
Inflorescence Emergence	MLM	7	176698954	T	G	0.380165	-11.2736	1.55503	5.9358e-11
Inflorescence Emergence	MLM	7	176699913	C	A	0.380165	-11.2736	1.55503	5.9358e-11
Inflorescence Emergence	MLM	7	176700342	C	A	0.371901	-10.8208	1.54273	1.92104e-10
Inflorescence Emergence	MLM	7	176700533	G	T	0.371901	-10.4054	1.50696	3.29396e-10
Inflorescence Emergence	MLM	7	176701063	T	A	0.380165	-11.2736	1.55503	5.9358e-11
Inflorescence Emergence	MLM	7	176715516	T	C	0.380165	-11.2736	1.55503	5.9358e-11
Inflorescence Emergence	MLM	7	176716019	G	A	0.380165	-11.2736	1.55503	5.9358e-11
Inflorescence Emergence	MLM	7	176716267	C	T	0.347107	-8.66268	1.40967	1.28031e-08
Inflorescence Emergence	MLM	7	176717011	T	G	0.363636	-9.86363	1.47971	1.06089e-09
Inflorescence Emergence	MLM	7	176718820	T	G	0.371901	-10.5894	1.5172	2.27837e-10
Inflorescence Emergence	MLM	7	176719315	T	C	0.380165	-11.2736	1.55503	5.9358e-11
Inflorescence Emergence	MLM	7	176720614	A	G	0.359504	-9.46205	1.54494	1.41051e-08
Inflorescence Emergence	MLM	7	176725200	T	C	0.371901	-11.0078	1.55387	1.3567e-10
Inflorescence Emergence	MLM	7	176725817	A	C	0.371901	-10.5478	1.52798	3.32255e-10
Inflorescence Emergence	MLM	7	176728190	T	C	0.363636	-10.5027	1.53984	4.98271e-10
Inflorescence Emergence	MLM	7	176728484	T	C	0.380165	-11.2736	1.55503	5.9358e-11
Inflorescence Emergence	MLM	7	176728603	C	T	0.380165	-11.2736	1.55503	5.9358e-11
Inflorescence Emergence	MLM	7	176729112	C	T	0.380165	-11.2736	1.55503	5.9358e-11
Inflorescence Emergence	MLM	7	176729396	T	G	0.371901	-10.3508	1.55172	1.03715e-09
Inflorescence Emergence	MLM	7	176730140	T	C	0.371901	-11.1493	1.56767	1.18085e-10
Inflorescence Emergence	MLM	7	176730815	G	A	0.380165	-11.2736	1.55503	5.9358e-11
Inflorescence Emergence	MLM	7	176731537	T	G	0.371901	-9.69827	1.47262	1.56498e-09
Inflorescence Emergence	MLM	7	176732200	A	T	0.355372	-9.6438	1.48443	2.40573e-09
Inflorescence Emergence	MLM	7	176743836	T	G	0.363636	-9.86363	1.47971	1.06089e-09
Inflorescence Emergence	MLM	7	176745631	T	C	0.326446	-8.26595	1.29941	4.60035e-09
Inflorescence Emergence	MLM	7	176752243	C	G	0.371901	-9.53211	1.5002	4.7667e-09
Inflorescence Emergence	MLM	7	176755390	C	T	0.380165	-11.2736	1.55503	5.9358e-11
Inflorescence Emergence	MLM	7	176807544	A	G	0.380165	-11.2736	1.55503	5.9358e-11
Inflorescence Emergence	MLM	7	176808012	T	C	0.380165	-11.2736	1.55503	5.9358e-11
Inflorescence Emergence	MLM	7	176808312	T	C	0.363636	-9.86363	1.47971	1.06089e-09
Inflorescence Emergence	MLM	7	176808551	C	T	0.363636	-9.86363	1.47971	1.06089e-09
Inflorescence Emergence	MLM	7	176809170	C	T	0.380165	-11.2736	1.55503	5.9358e-11
Inflorescence Emergence	MLM	7	176812430	G	GA	0.38843	-11.4192	1.52851	1.95118e-11
Inflorescence Emergence	MLM	7	176813239	T	C	0.380165	-11.2736	1.55503	5.9358e-11
Inflorescence Emergence	MLM	7	176814412	G	A	0.380165	-11.2736	1.55503	5.9358e-11
Inflorescence Emergence	MLM	7	176815420	A	G	0.380165	-11.2736	1.55503	5.9358e-11
Inflorescence Emergence	MLM	7	176816067	C	T	0.371901	-10.57	1.51833	2.48977e-10
Inflorescence Emergence	MLM	7	176816561	G	A	0.371901	-10.57	1.51833	2.48977e-10
Inflorescence Emergence	MLM	7	176817237	A	G	0.380165	-11.2736	1.55503	5.9358e-11
Inflorescence Emergence	MLM	7	176818413	A	G	0.380165	-11.2736	1.55503	5.9358e-11
Inflorescence Emergence	MLM	7	176819296	A	T	0.363636	-10.4502	1.53079	4.83821e-10
Inflorescence Emergence	MLM	7	176820471	A	G	0.380165	-11.2736	1.55503	5.9358e-11
Inflorescence Emergence	MLM	7	176822710	C	T	0.380165	-11.2736	1.55503	5.9358e-11
Inflorescence Emergence	MLM	7	176823588	T	C	0.380165	-10.3106	1.50907	4.70276e-10
Inflorescence Emergence	MLM	7	176824398	T	C	0.404959	-10.9008	1.5546	1.94084e-10
Inflorescence Emergence	MLM	7	176825842	T	G	0.380165	-11.2736	1.55503	5.9358e-11
Inflorescence Emergence	MLM	7	176826793	T	C	0.392562	-10.5281	1.5227	3.1472e-10
Inflorescence Emergence	MLM	7	176828230	A	G	0.380165	-11.2736	1.55503	5.9358e-11
Inflorescence Emergence	MLM	7	176829276	A	G	0.384298	-11.0553	1.57376	1.82179e-10
Inflorescence Emergence	MLM	7	176830986	T	C	0.384298	-10.2717	1.51175	5.66242e-10
Inflorescence Emergence	MLM	7	176833066	T	C	0.380165	-11.2736	1.55503	5.9358e-11
Inflorescence Emergence	MLM	7	176833770	T	C	0.371901	-10.5894	1.5172	2.27837e-10
Inflorescence Emergence	MLM	7	176835644	G	A	0.371901	-10.9016	1.54222	1.46418e-10
Inflorescence Emergence	MLM	7	176835946	G	A	0.380165	-11.2736	1.55503	5.9358e-11
Inflorescence Emergence	MLM	7	176837617	A	G	0.380165	-11.2736	1.55503	5.9358e-11
Inflorescence Emergence	MLM	7	176848397	T	A	0.371901	-10.3188	1.51063	4.74129e-10
Inflorescence Emergence	MLM	7	176848817	A	G	0.371901	-10.57	1.51833	2.48977e-10
Inflorescence Emergence	MLM	7	176849759	G	A	0.380165	-11.2736	1.55503	5.9358e-11
Inflorescence Emergence	MLM	7	176850991	A	G	0.380165	-11.2736	1.55503	5.9358e-11
Inflorescence Emergence	MLM	7	176851576	A	G	0.380165	-11.2736	1.55503	5.9358e-11
Inflorescence Emergence	MLM	7	176851962	A	G	0.380165	-11.2736	1.55503	5.9358e-11
Inflorescence Emergence	MLM	7	176852414	A	C	0.380165	-11.2736	1.55503	5.9358e-11
Inflorescence Emergence	MLM	7	176852791	A	G	0.380165	-11.2736	1.55503	5.9358e-11
Inflorescence Emergence	MLM	7	176853218	A	G	0.38843	-11.4192	1.52851	1.95118e-11
Inflorescence Emergence	MLM	7	176853825	T	C	0.380165	-11.2736	1.55503	5.9358e-11
Inflorescence Emergence	MLM	7	176854474	T	C	0.380165	-11.2736	1.55503	5.9358e-11
Inflorescence Emergence	MLM	7	176854648	A	G	0.194215	-19.9661	2.90178	3.71163e-10
Inflorescence Emergence	MLM	7	176854955	A	G	0.376033	-11.1132	1.5506	8.97934e-11
Inflorescence Emergence	MLM	7	176855587	T	C	0.380165	-11.2736	1.55503	5.9358e-11
Inflorescence Emergence	MLM	7	176855839	A	C	0.380165	-11.2736	1.55503	5.9358e-11
Inflorescence Emergence	MLM	7	176856381	G	C	0.380165	-11.2736	1.55503	5.9358e-11
Inflorescence Emergence	MLM	7	176857165	G	A	0.380165	-11.2736	1.55503	5.9358e-11
Inflorescence Emergence	MLM	7	176857519	G	T	0.371901	-10.57	1.51833	2.48977e-10
Inflorescence Emergence	MLM	7	176858017	T	C	0.380165	-11.2736	1.55503	5.9358e-11
Inflorescence Emergence	MLM	7	176858543	A	G	0.380165	-11.2736	1.55503	5.9358e-11
Inflorescence Emergence	MLM	7	176859269	A	G	0.380165	-11.2736	1.55503	5.9358e-11
Inflorescence Emergence	MLM	7	176860258	T	C	0.376033	-10.2318	1.48027	3.17887e-10
Inflorescence Emergence	MLM	7	176861765	C	T	0.38843	-11.4192	1.52851	1.95118e-11
Inflorescence Emergence	MLM	7	176862333	A	G	0.380165	-11.2736	1.55503	5.9358e-11
Inflorescence Emergence	MLM	7	176863222	A	G	0.380165	-11.2736	1.55503	5.9358e-11
Inflorescence Emergence	MLM	7	176865120	T	A	0.380165	-11.2736	1.55503	5.9358e-11
Inflorescence Emergence	MLM	7	176865942	A	G	0.380165	-11.2736	1.55503	5.9358e-11
Inflorescence Emergence	MLM	7	176866842	A	G	0.371901	-10.57	1.51833	2.48977e-10
Inflorescence Emergence	MLM	7	176868499	T	C	0.38843	-11.4192	1.52851	1.95118e-11
Inflorescence Emergence	MLM	7	176868774	A	G	0.384298	-10.8692	1.55023	1.94728e-10
Inflorescence Emergence	MLM	7	176870254	T	C	0.404959	-9.58348	1.48557	2.99493e-09
Inflorescence Emergence	MLM	7	176871699	A	G	0.380165	-11.2736	1.55503	5.9358e-11
Inflorescence Emergence	MLM	7	176873001	T	G	0.38843	-10.341	1.50362	3.77073e-10
Inflorescence Emergence	MLM	7	176874302	T	C	0.380165	-11.2736	1.55503	5.9358e-11
Inflorescence Emergence	MLM	7	176874838	T	C	0.380165	-11.2736	1.55503	5.9358e-11
Inflorescence Emergence	MLM	7	176875877	T	C	0.376033	-11.6678	1.61817	7.22413e-11
Inflorescence Emergence	MLM	7	176877954	G	A	0.392562	-10.3364	1.5264	6.3317e-10
Inflorescence Emergence	MLM	7	176879610	A	G	0.380165	-11.2736	1.55503	5.9358e-11
Inflorescence Emergence	MLM	7	176880676	G	A	0.380165	-11.2736	1.55503	5.9358e-11
Inflorescence Emergence	MLM	7	176881260	CT	C	0.371901	-10.57	1.51833	2.48977e-10
Inflorescence Emergence	MLM	7	176882364	G	A	0.380165	-11.2736	1.55503	5.9358e-11
Inflorescence Emergence	MLM	7	176883183	A	T	0.380165	-11.2736	1.55503	5.9358e-11
Inflorescence Emergence	MLM	7	176885302	T	C	0.380165	-11.2736	1.55503	5.9358e-11
Inflorescence Emergence	MLM	7	176886204	A	C	0.413223	-10.03	1.64376	1.56897e-08
Inflorescence Emergence	MLM	7	176887055	T	C	0.380165	-11.2736	1.55503	5.9358e-11
Inflorescence Emergence	MLM	7	176887970	A	G	0.380165	-11.2736	1.55503	5.9358e-11
Inflorescence Emergence	MLM	7	176890014	A	C	0.380165	-11.2736	1.55503	5.9358e-11
Inflorescence Emergence	MLM	7	176890999	C	T	0.380165	-11.2736	1.55503	5.9358e-11
Inflorescence Emergence	MLM	7	176893297	T	C	0.380165	-9.67881	1.55833	9.38784e-09
Inflorescence Emergence	MLM	7	176895281	A	G	0.380165	-11.2736	1.55503	5.9358e-11
Inflorescence Emergence	MLM	7	176895826	A	G	0.380165	-11.2736	1.55503	5.9358e-11
Inflorescence Emergence	MLM	7	176897455	T	C	0.384298	-11.2251	1.55035	6.22248e-11
Inflorescence Emergence	MLM	7	176899446	A	T	0.371901	-11.1493	1.56767	1.18085e-10
Inflorescence Emergence	MLM	7	176900907	C	A	0.380165	-11.2736	1.55503	5.9358e-11
Inflorescence Emergence	MLM	7	176902325	A	G	0.380165	-11.2736	1.55503	5.9358e-11
Inflorescence Emergence	MLM	7	176904227	A	T	0.380165	-11.2736	1.55503	5.9358e-11
Inflorescence Emergence	MLM	7	176906486	A	G	0.38843	-9.78967	1.52475	3.46717e-09
Inflorescence Emergence	MLM	7	176908284	C	T	0.380165	-11.2736	1.55503	5.9358e-11
Inflorescence Emergence	MLM	7	176909315	A	G	0.380165	-11.2736	1.55503	5.9358e-11
Inflorescence Emergence	MLM	7	176909946	C	T	0.380165	-11.2736	1.55503	5.9358e-11
Inflorescence Emergence	MLM	7	176911756	T	C	0.380165	-11.2736	1.55503	5.9358e-11
Inflorescence Emergence	MLM	7	176913498	C	A	0.380165	-11.2736	1.55503	5.9358e-11
Inflorescence Emergence	MLM	7	176913990	A	T	0.371901	-10.57	1.51833	2.48977e-10
Inflorescence Emergence	MLM	7	176916072	A	G	0.376033	-10.1637	1.5341	1.29262e-09
Inflorescence Emergence	MLM	7	176918754	C	CA	0.380165	-11.2736	1.55503	5.9358e-11
Inflorescence Emergence	MLM	7	176920044	A	G	0.380165	-11.2736	1.55503	5.9358e-11
Inflorescence Emergence	MLM	7	176920932	G	A	0.380165	-11.2736	1.55503	5.9358e-11
Inflorescence Emergence	MLM	7	176921926	C	A	0.380165	-11.2736	1.55503	5.9358e-11
Inflorescence Emergence	MLM	7	176923975	T	TA	0.380165	-11.2736	1.55503	5.9358e-11
Inflorescence Emergence	MLM	7	176924841	T	C	0.380165	-11.2736	1.55503	5.9358e-11
Inflorescence Emergence	MLM	7	176926453	A	G	0.380165	-11.2736	1.55503	5.9358e-11
Inflorescence Emergence	MLM	7	176928053	A	G	0.384298	-11.2098	1.56576	9.32802e-11
Inflorescence Emergence	MLM	7	176929565	A	G	0.376033	-10.3506	1.51245	4.45251e-10
Inflorescence Emergence	MLM	7	176930359	T	C	0.380165	-11.2736	1.55503	5.9358e-11
Inflorescence Emergence	MLM	7	176931014	A	G	0.380165	-11.2736	1.55503	5.9358e-11
Inflorescence Emergence	MLM	7	176932444	C	T	0.371901	-10.586	1.51778	2.33403e-10
Inflorescence Emergence	MLM	7	176933761	T	C	0.367769	-8.72279	1.41222	1.10406e-08
Inflorescence Emergence	MLM	7	176934996	T	G	0.371901	-10.57	1.51833	2.48977e-10
Inflorescence Emergence	MLM	7	176935772	T	C	0.371901	-10.57	1.51833	2.48977e-10
Inflorescence Emergence	MLM	7	176939115	T	C	0.376033	-10.3755	1.49688	2.88994e-10
Inflorescence Emergence	MLM	7	176941094	A	G	0.380165	-11.2736	1.55503	5.9358e-11
Inflorescence Emergence	MLM	7	176941816	G	T	0.380165	-11.2736	1.55503	5.9358e-11
Inflorescence Emergence	MLM	7	176946150	T	C	0.376033	-11.0986	1.55309	9.9608e-11
Inflorescence Emergence	MLM	7	176947182	T	C	0.380165	-11.2736	1.55503	5.9358e-11
Inflorescence Emergence	MLM	7	176948765	G	T	0.384298	-11.2807	1.56915	8.0435e-11
Inflorescence Emergence	MLM	7	176951899	A	G	0.38843	-11.4192	1.52851	1.95118e-11
Inflorescence Emergence	MLM	7	176953430	T	C	0.380165	-11.2736	1.55503	5.9358e-11
Inflorescence Emergence	MLM	7	176954601	A	AG	0.380165	-11.2736	1.55503	5.9358e-11
Inflorescence Emergence	MLM	7	176955461	C	T	0.380165	-11.2736	1.55503	5.9358e-11
Inflorescence Emergence	MLM	7	176957228	T	G	0.384298	-11.2807	1.56915	8.0435e-11
Inflorescence Emergence	MLM	7	176960059	G	A	0.380165	-11.2736	1.55503	5.9358e-11
Inflorescence Emergence	MLM	7	176962268	T	C	0.380165	-11.2736	1.55503	5.9358e-11
Inflorescence Emergence	MLM	7	176964351	T	C	0.380165	-11.2736	1.55503	5.9358e-11
Inflorescence Emergence	MLM	7	176967931	T	C	0.355372	-9.04583	1.44915	8.10339e-09
Inflorescence Emergence	MLM	7	176981853	A	G	0.380165	-11.2736	1.55503	5.9358e-11
Inflorescence Emergence	MLM	7	177026530	C	A	0.363636	-9.0505	1.4808	1.49658e-08
Inflorescence Emergence	MLM	7	177040842	A	G	0.359504	-9.27488	1.46306	5.10749e-09
Inflorescence Emergence	MLM	8	339335321	A	G	0.190083	-22.5472	3.11005	5.9358e-11
Inflorescence Emergence	MLM	8	339335466	T	A	0.190083	-22.5472	3.11005	5.9358e-11
Inflorescence Emergence	MLM	9	37553203	T	G	0.123967	-15.6983	2.40539	2.08541e-09
Inflorescence Emergence	GLM	1	22092571	T	C	0.161157	-15.4239	2.15131	9.48819e-11
Inflorescence Emergence	GLM	1	160848177	A	G	0.11157	-14.3859	2.25275	4.2884e-09
Inflorescence Emergence	GLM	1	224719614	G	A	0.169421	-15.6217	2.14546	5.44195e-11
Inflorescence Emergence	GLM	1	225517629	C	T	0.140496	-13.1651	2.1831	2.27805e-08
Inflorescence Emergence	GLM	2	166034070	T	C	0.165289	-14.3582	2.32484	1.1555e-08
Inflorescence Emergence	GLM	2	220345566	T	C	0.181818	-15.4095	2.16846	1.29864e-10
Inflorescence Emergence	GLM	2	232992292	A	G	0.173554	-14.9336	2.32097	3.40782e-09
Inflorescence Emergence	GLM	3	59628883	T	C	0.177686	-17.7336	2.23922	2.1703e-12
Inflorescence Emergence	GLM	3	59664178	G	A	0.181818	-18.0634	2.19515	4.44658e-13
Inflorescence Emergence	GLM	3	105385852	C	T	0.177686	-17.7004	2.07972	1.03569e-13
Inflorescence Emergence	GLM	3	105386016	G	A	0.181818	-18.0634	2.19515	4.44658e-13
Inflorescence Emergence	GLM	3	113901499	G	A	0.181818	-18.0634	2.19515	4.44658e-13
Inflorescence Emergence	GLM	3	149978561	C	T	0.181818	-18.0634	2.19515	4.44658e-13
Inflorescence Emergence	GLM	4	236848017	A	G	0.22314	-11.0559	1.69501	2.23273e-09
Inflorescence Emergence	GLM	4	289211827	G	T	0.181818	-18.0634	2.19515	4.44658e-13
Inflorescence Emergence	GLM	4	299895622	CA	C	0.173554	-12.9944	1.95851	1.30124e-09
Inflorescence Emergence	GLM	5	258098259	G	A	0.194215	-13.3612	1.99446	9.53407e-10
Inflorescence Emergence	GLM	5	258101815	G	A	0.18595	-12.6463	1.99553	5.40151e-09
Inflorescence Emergence	GLM	5	258105005	A	T	0.194215	-13.1173	2.03487	3.21714e-09
Inflorescence Emergence	GLM	5	266385544	T	A	0.161157	-15.3913	2.18468	1.75622e-10
Inflorescence Emergence	GLM	5	292958490	T	A	0.161157	-16.449	2.12609	5.50255e-12
Inflorescence Emergence	GLM	5	307849910	T	C	0.181818	-18.0634	2.19515	4.44658e-13
Inflorescence Emergence	GLM	5	336406622	A	G	0.181818	-17.48	2.19885	1.86142e-12
Inflorescence Emergence	GLM	5	336407096	A	C	0.161157	-15.2543	2.18184	2.28703e-10
Inflorescence Emergence	GLM	6	11866169	C	T	0.181818	-18.0634	2.19515	4.44658e-13
Inflorescence Emergence	GLM	6	196777007	G	C	0.136364	-15.2389	2.22537	4.62576e-10
Inflorescence Emergence	GLM	7	42381098	C	T	0.181818	-18.0634	2.19515	4.44658e-13
Inflorescence Emergence	GLM	7	58717600	T	C	0.198347	-16.1851	2.24877	8.26641e-11
Inflorescence Emergence	GLM	7	58717910	T	C	0.198347	-16.1851	2.24877	8.26641e-11
Inflorescence Emergence	GLM	7	58718422	A	G	0.18595	-13.7688	2.27444	2.04457e-08
Inflorescence Emergence	GLM	7	174919302	A	G	0.404959	-8.32798	1.28588	2.78463e-09
Inflorescence Emergence	GLM	7	174931055	T	C	0.413223	-8.62331	1.37702	7.70144e-09
Inflorescence Emergence	GLM	7	174939975	T	C	0.413223	-8.62331	1.37702	7.70144e-09
Inflorescence Emergence	GLM	7	175002784	A	C	0.413223	-8.62331	1.37702	7.70144e-09
Inflorescence Emergence	GLM	7	175049406	A	G	0.413223	-8.62331	1.37702	7.70144e-09
Inflorescence Emergence	GLM	7	175056697	T	C	0.413223	-8.62331	1.37702	7.70144e-09
Inflorescence Emergence	GLM	7	175101820	T	G	0.413223	-8.62331	1.37702	7.70144e-09
Inflorescence Emergence	GLM	7	175165279	T	C	0.413223	-8.62331	1.37702	7.70144e-09
Inflorescence Emergence	GLM	7	175206021	T	G	0.396694	-8.55905	1.38433	1.11926e-08
Inflorescence Emergence	GLM	7	175220885	T	C	0.396694	-8.55905	1.38433	1.11926e-08
Inflorescence Emergence	GLM	7	175221858	T	C	0.396694	-8.55905	1.38433	1.11926e-08
Inflorescence Emergence	GLM	7	175238956	T	C	0.396694	-8.55905	1.38433	1.11926e-08
Inflorescence Emergence	GLM	7	175259237	G	T	0.396694	-8.55905	1.38433	1.11926e-08
Inflorescence Emergence	GLM	7	175269150	T	C	0.404959	-9.18262	1.3398	4.49394e-10
Inflorescence Emergence	GLM	7	175277186	T	A	0.400826	-8.34795	1.371	1.73566e-08
Inflorescence Emergence	GLM	7	175353371	A	G	0.404959	-9.18262	1.3398	4.49394e-10
Inflorescence Emergence	GLM	7	175371076	T	A	0.396694	-8.40975	1.35531	1.00824e-08
Inflorescence Emergence	GLM	7	175404280	A	G	0.396694	-8.55905	1.38433	1.11926e-08
Inflorescence Emergence	GLM	7	175423617	A	G	0.404959	-9.18262	1.3398	4.49394e-10
Inflorescence Emergence	GLM	7	175428213	T	C	0.396694	-8.55905	1.38433	1.11926e-08
Inflorescence Emergence	GLM	7	175446719	T	C	0.400826	-8.48846	1.38125	1.33287e-08
Inflorescence Emergence	GLM	7	175447959	T	C	0.404959	-9.18262	1.3398	4.49394e-10
Inflorescence Emergence	GLM	7	175460830	T	C	0.404959	-9.18262	1.3398	4.49394e-10
Inflorescence Emergence	GLM	7	175465127	T	C	0.359504	-9.5005	1.41428	8.72081e-10
Inflorescence Emergence	GLM	7	175536803	A	G	0.409091	-9.00401	1.38774	2.63211e-09
Inflorescence Emergence	GLM	7	175619888	C	T	0.404959	-9.18262	1.3398	4.49394e-10
Inflorescence Emergence	GLM	7	175685887	T	C	0.404959	-9.18262	1.3398	4.49394e-10
Inflorescence Emergence	GLM	7	175851543	A	G	0.404959	-9.18262	1.3398	4.49394e-10
Inflorescence Emergence	GLM	7	175879209	T	C	0.38843	-9.7145	1.33665	5.8199e-11
Inflorescence Emergence	GLM	7	175908789	G	A	0.404959	-9.18262	1.3398	4.49394e-10
Inflorescence Emergence	GLM	7	175953386	T	G	0.404959	-9.18262	1.3398	4.49394e-10
Inflorescence Emergence	GLM	7	175975704	A	G	0.396694	-8.57623	1.34444	4.43116e-09
Inflorescence Emergence	GLM	7	176054592	T	C	0.396694	-8.55905	1.38433	1.11926e-08
Inflorescence Emergence	GLM	7	176066885	A	G	0.404959	-9.18262	1.3398	4.49394e-10
Inflorescence Emergence	GLM	7	176110216	A	G	0.404959	-9.18262	1.3398	4.49394e-10
Inflorescence Emergence	GLM	7	176181978	T	C	0.380165	-8.02426	1.30863	1.42106e-08
Inflorescence Emergence	GLM	7	176211651	T	C	0.396694	-8.55905	1.38433	1.11926e-08
Inflorescence Emergence	GLM	7	176228778	T	C	0.400826	-8.92928	1.33939	1.1156e-09
Inflorescence Emergence	GLM	7	176248532	A	G	0.363636	-8.00543	1.16786	4.47063e-10
Inflorescence Emergence	GLM	7	176254324	T	G	0.371901	-8.10683	1.1816	4.33882e-10
Inflorescence Emergence	GLM	7	176254553	T	A	0.380165	-7.86342	1.23394	4.56875e-09
Inflorescence Emergence	GLM	7	176255148	T	A	0.380165	-7.86342	1.23394	4.56875e-09
Inflorescence Emergence	GLM	7	176265366	A	G	0.376033	-7.81442	1.21333	3.30758e-09
Inflorescence Emergence	GLM	7	176265913	T	C	0.380165	-7.86342	1.23394	4.56875e-09
Inflorescence Emergence	GLM	7	176266965	T	C	0.380165	-7.86342	1.23394	4.56875e-09
Inflorescence Emergence	GLM	7	176267478	T	A	0.380165	-7.86342	1.23394	4.56875e-09
Inflorescence Emergence	GLM	7	176268472	C	T	0.380165	-7.86342	1.23394	4.56875e-09
Inflorescence Emergence	GLM	7	176269354	A	G	0.380165	-7.86342	1.23394	4.56875e-09
Inflorescence Emergence	GLM	7	176269561	A	C	0.363636	-8.15867	1.18714	4.09939e-10
Inflorescence Emergence	GLM	7	176270032	A	C	0.380165	-7.86342	1.23394	4.56875e-09
Inflorescence Emergence	GLM	7	176270519	A	C	0.380165	-7.86342	1.23394	4.56875e-09
Inflorescence Emergence	GLM	7	176271067	A	G	0.380165	-7.86342	1.23394	4.56875e-09
Inflorescence Emergence	GLM	7	176271749	T	C	0.380165	-7.86342	1.23394	4.56875e-09
Inflorescence Emergence	GLM	7	176273109	A	C	0.380165	-7.86342	1.23394	4.56875e-09
Inflorescence Emergence	GLM	7	176274859	A	G	0.371901	-8.35863	1.18647	1.75749e-10
Inflorescence Emergence	GLM	7	176275942	AT	A	0.371901	-8.04333	1.22389	1.76192e-09
Inflorescence Emergence	GLM	7	176279091	T	G	0.376033	-7.66998	1.26146	1.80753e-08
Inflorescence Emergence	GLM	7	176281247	T	C	0.363636	-8.00543	1.16786	4.47063e-10
Inflorescence Emergence	GLM	7	176282085	GTAAT	G	0.380165	-7.86342	1.23394	4.56875e-09
Inflorescence Emergence	GLM	7	176291119	CT	C	0.380165	-7.86342	1.23394	4.56875e-09
Inflorescence Emergence	GLM	7	176291647	T	A	0.380165	-7.86342	1.23394	4.56875e-09
Inflorescence Emergence	GLM	7	176292565	A	G	0.380165	-7.86342	1.23394	4.56875e-09
Inflorescence Emergence	GLM	7	176294481	A	G	0.380165	-7.86342	1.23394	4.56875e-09
Inflorescence Emergence	GLM	7	176295183	A	C	0.380165	-7.86342	1.23394	4.56875e-09
Inflorescence Emergence	GLM	7	176295901	A	G	0.380165	-7.86342	1.23394	4.56875e-09
Inflorescence Emergence	GLM	7	176296394	A	G	0.380165	-7.86342	1.23394	4.56875e-09
Inflorescence Emergence	GLM	7	176296682	A	G	0.380165	-7.86342	1.23394	4.56875e-09
Inflorescence Emergence	GLM	7	176297891	A	C	0.380165	-7.86342	1.23394	4.56875e-09
Inflorescence Emergence	GLM	7	176306588	T	C	0.380165	-7.86342	1.23394	4.56875e-09
Inflorescence Emergence	GLM	7	176306884	A	G	0.380165	-7.86342	1.23394	4.56875e-09
Inflorescence Emergence	GLM	7	176307386	T	A	0.380165	-7.86342	1.23394	4.56875e-09
Inflorescence Emergence	GLM	7	176307876	G	T	0.38843	-8.16053	1.22228	1.06392e-09
Inflorescence Emergence	GLM	7	176308495	T	C	0.380165	-7.86342	1.23394	4.56875e-09
Inflorescence Emergence	GLM	7	176308939	C	T	0.380165	-7.86342	1.23394	4.56875e-09
Inflorescence Emergence	GLM	7	176309169	T	C	0.371901	-8.35863	1.18647	1.75749e-10
Inflorescence Emergence	GLM	7	176309493	T	C	0.380165	-7.86342	1.23394	4.56875e-09
Inflorescence Emergence	GLM	7	176310046	T	C	0.371901	-8.10683	1.1816	4.33882e-10
Inflorescence Emergence	GLM	7	176310468	T	C	0.384298	-8.19836	1.22823	1.07191e-09
Inflorescence Emergence	GLM	7	176310779	T	C	0.380165	-7.86342	1.23394	4.56875e-09
Inflorescence Emergence	GLM	7	176311304	A	C	0.380165	-7.86342	1.23394	4.56875e-09
Inflorescence Emergence	GLM	7	176322124	T	A	0.380165	-7.86342	1.23394	4.56875e-09
Inflorescence Emergence	GLM	7	176322640	T	C	0.380165	-7.86342	1.23394	4.56875e-09
Inflorescence Emergence	GLM	7	176323602	G	A	0.380165	-7.86342	1.23394	4.56875e-09
Inflorescence Emergence	GLM	7	176325534	T	G	0.384298	-7.64662	1.2301	9.56675e-09
Inflorescence Emergence	GLM	7	176326294	T	C	0.380165	-7.86342	1.23394	4.56875e-09
Inflorescence Emergence	GLM	7	176326489	T	C	0.380165	-7.86342	1.23394	4.56875e-09
Inflorescence Emergence	GLM	7	176328967	A	C	0.342975	-7.82673	1.08408	7.3963e-11
Inflorescence Emergence	GLM	7	176336047	T	C	0.376033	-7.67734	1.22428	7.39571e-09
Inflorescence Emergence	GLM	7	176336449	A	G	0.380165	-7.86342	1.23394	4.56875e-09
Inflorescence Emergence	GLM	7	176336772	T	C	0.363636	-7.73682	1.23265	7.2006e-09
Inflorescence Emergence	GLM	7	176339958	G	A	0.380165	-7.86342	1.23394	4.56875e-09
Inflorescence Emergence	GLM	7	176340798	A	T	0.35124	-6.90164	1.14219	2.1542e-08
Inflorescence Emergence	GLM	7	176342651	G	T	0.380165	-7.86342	1.23394	4.56875e-09
Inflorescence Emergence	GLM	7	176343291	C	T	0.384298	-7.81887	1.22745	4.62624e-09
Inflorescence Emergence	GLM	7	176344380	A	G	0.380165	-7.86342	1.23394	4.56875e-09
Inflorescence Emergence	GLM	7	176344935	G	A	0.380165	-7.86342	1.23394	4.56875e-09
Inflorescence Emergence	GLM	7	176345311	T	G	0.380165	-7.86342	1.23394	4.56875e-09
Inflorescence Emergence	GLM	7	176345938	C	G	0.380165	-7.86342	1.23394	4.56875e-09
Inflorescence Emergence	GLM	7	176346059	A	G	0.413223	-9.43558	1.2554	1.67909e-11
Inflorescence Emergence	GLM	7	176346316	C	T	0.380165	-7.86342	1.23394	4.56875e-09
Inflorescence Emergence	GLM	7	176346794	A	G	0.380165	-7.86342	1.23394	4.56875e-09
Inflorescence Emergence	GLM	7	176347490	G	C	0.380165	-7.86342	1.23394	4.56875e-09
Inflorescence Emergence	GLM	7	176348253	A	C	0.380165	-7.86342	1.23394	4.56875e-09
Inflorescence Emergence	GLM	7	176349836	G	A	0.380165	-7.86342	1.23394	4.56875e-09
Inflorescence Emergence	GLM	7	176350237	G	A	0.380165	-7.86342	1.23394	4.56875e-09
Inflorescence Emergence	GLM	7	176350681	T	C	0.400826	-8.69725	1.32374	1.77686e-09
Inflorescence Emergence	GLM	7	176351331	T	C	0.380165	-7.86342	1.23394	4.56875e-09
Inflorescence Emergence	GLM	7	176351512	A	G	0.380165	-7.86342	1.23394	4.56875e-09
Inflorescence Emergence	GLM	7	176353175	A	G	0.404959	-8.24245	1.24919	1.55236e-09
Inflorescence Emergence	GLM	7	176355199	G	T	0.380165	-7.86342	1.23394	4.56875e-09
Inflorescence Emergence	GLM	7	176355826	T	C	0.380165	-7.86342	1.23394	4.56875e-09
Inflorescence Emergence	GLM	7	176357242	T	G	0.380165	-7.86342	1.23394	4.56875e-09
Inflorescence Emergence	GLM	7	176359348	T	G	0.380165	-7.86342	1.23394	4.56875e-09
Inflorescence Emergence	GLM	7	176359678	T	C	0.380165	-7.86342	1.23394	4.56875e-09
Inflorescence Emergence	GLM	7	176360507	G	A	0.380165	-7.86342	1.23394	4.56875e-09
Inflorescence Emergence	GLM	7	176360903	G	C	0.380165	-7.86342	1.23394	4.56875e-09
Inflorescence Emergence	GLM	7	176361543	T	C	0.380165	-7.86342	1.23394	4.56875e-09
Inflorescence Emergence	GLM	7	176361877	T	C	0.380165	-7.86342	1.23394	4.56875e-09
Inflorescence Emergence	GLM	7	176362476	A	G	0.384298	-7.80508	1.28399	1.81984e-08
Inflorescence Emergence	GLM	7	176363265	T	C	0.380165	-7.86342	1.23394	4.56875e-09
Inflorescence Emergence	GLM	7	176363743	T	C	0.380165	-7.86342	1.23394	4.56875e-09
Inflorescence Emergence	GLM	7	176365286	A	G	0.384298	-7.81394	1.25044	8.20204e-09
Inflorescence Emergence	GLM	7	176368348	T	A	0.376033	-8.05896	1.2424	2.65304e-09
Inflorescence Emergence	GLM	7	176371702	G	A	0.380165	-7.86342	1.23394	4.56875e-09
Inflorescence Emergence	GLM	7	176379656	T	C	0.380165	-7.86342	1.23394	4.56875e-09
Inflorescence Emergence	GLM	7	176379904	T	G	0.380165	-7.86342	1.23394	4.56875e-09
Inflorescence Emergence	GLM	7	176380626	G	T	0.380165	-7.86342	1.23394	4.56875e-09
Inflorescence Emergence	GLM	7	176382965	T	C	0.380165	-7.86342	1.23394	4.56875e-09
Inflorescence Emergence	GLM	7	176383459	A	G	0.380165	-7.86342	1.23394	4.56875e-09
Inflorescence Emergence	GLM	7	176383641	T	C	0.380165	-7.86342	1.23394	4.56875e-09
Inflorescence Emergence	GLM	7	176384961	C	T	0.380165	-7.86342	1.23394	4.56875e-09
Inflorescence Emergence	GLM	7	176385481	C	A	0.380165	-7.86342	1.23394	4.56875e-09
Inflorescence Emergence	GLM	7	176391717	A	G	0.376033	-7.94429	1.25331	5.36835e-09
Inflorescence Emergence	GLM	7	176392755	T	C	0.380165	-7.86342	1.23394	4.56875e-09
Inflorescence Emergence	GLM	7	176393200	C	G	0.380165	-7.86342	1.23394	4.56875e-09
Inflorescence Emergence	GLM	7	176393601	T	C	0.371901	-7.77718	1.27592	1.68472e-08
Inflorescence Emergence	GLM	7	176394178	A	G	0.380165	-7.86342	1.23394	4.56875e-09
Inflorescence Emergence	GLM	7	176394642	G	C	0.380165	-7.86342	1.23394	4.56875e-09
Inflorescence Emergence	GLM	7	176395210	T	C	0.380165	-7.86342	1.23394	4.56875e-09
Inflorescence Emergence	GLM	7	176395480	A	G	0.380165	-7.86342	1.23394	4.56875e-09
Inflorescence Emergence	GLM	7	176395897	T	C	0.380165	-7.86342	1.23394	4.56875e-09
Inflorescence Emergence	GLM	7	176396270	A	G	0.380165	-7.86342	1.23394	4.56875e-09
Inflorescence Emergence	GLM	7	176396639	T	C	0.380165	-7.86342	1.23394	4.56875e-09
Inflorescence Emergence	GLM	7	176397171	T	C	0.380165	-7.86342	1.23394	4.56875e-09
Inflorescence Emergence	GLM	7	176397449	T	C	0.380165	-7.86342	1.23394	4.56875e-09
Inflorescence Emergence	GLM	7	176397623	A	T	0.380165	-7.86342	1.23394	4.56875e-09
Inflorescence Emergence	GLM	7	176398379	A	G	0.380165	-7.86342	1.23394	4.56875e-09
Inflorescence Emergence	GLM	7	176398738	A	G	0.380165	-7.86342	1.23394	4.56875e-09
Inflorescence Emergence	GLM	7	176399125	T	G	0.380165	-7.86342	1.23394	4.56875e-09
Inflorescence Emergence	GLM	7	176399684	A	G	0.380165	-7.86342	1.23394	4.56875e-09
Inflorescence Emergence	GLM	7	176400351	T	C	0.380165	-7.86342	1.23394	4.56875e-09
Inflorescence Emergence	GLM	7	176400565	C	G	0.380165	-7.86342	1.23394	4.56875e-09
Inflorescence Emergence	GLM	7	176400758	T	A	0.380165	-7.86342	1.23394	4.56875e-09
Inflorescence Emergence	GLM	7	176401078	T	G	0.380165	-7.86342	1.23394	4.56875e-09
Inflorescence Emergence	GLM	7	176401576	A	G	0.380165	-7.86342	1.23394	4.56875e-09
Inflorescence Emergence	GLM	7	176401856	A	G	0.380165	-7.86342	1.23394	4.56875e-09
Inflorescence Emergence	GLM	7	176402415	T	C	0.380165	-7.86342	1.23394	4.56875e-09
Inflorescence Emergence	GLM	7	176402554	A	G	0.380165	-7.86342	1.23394	4.56875e-09
Inflorescence Emergence	GLM	7	176402785	A	G	0.380165	-7.86342	1.23394	4.56875e-09
Inflorescence Emergence	GLM	7	176403634	A	G	0.380165	-7.86342	1.23394	4.56875e-09
Inflorescence Emergence	GLM	7	176403827	T	C	0.380165	-7.86342	1.23394	4.56875e-09
Inflorescence Emergence	GLM	7	176404346	G	C	0.380165	-7.86342	1.23394	4.56875e-09
Inflorescence Emergence	GLM	7	176405262	T	G	0.380165	-7.86342	1.23394	4.56875e-09
Inflorescence Emergence	GLM	7	176406324	A	C	0.380165	-7.86342	1.23394	4.56875e-09
Inflorescence Emergence	GLM	7	176406535	T	C	0.380165	-7.86342	1.23394	4.56875e-09
Inflorescence Emergence	GLM	7	176407141	G	C	0.380165	-7.86342	1.23394	4.56875e-09
Inflorescence Emergence	GLM	7	176407407	T	C	0.380165	-7.86342	1.23394	4.56875e-09
Inflorescence Emergence	GLM	7	176407978	A	C	0.380165	-7.86342	1.23394	4.56875e-09
Inflorescence Emergence	GLM	7	176408860	T	C	0.380165	-7.86342	1.23394	4.56875e-09
Inflorescence Emergence	GLM	7	176409107	T	C	0.380165	-7.86342	1.23394	4.56875e-09
Inflorescence Emergence	GLM	7	176409471	T	TATAAATAG	0.380165	-7.86342	1.23394	4.56875e-09
Inflorescence Emergence	GLM	7	176409681	A	G	0.380165	-7.86342	1.23394	4.56875e-09
Inflorescence Emergence	GLM	7	176410028	A	G	0.380165	-7.86342	1.23394	4.56875e-09
Inflorescence Emergence	GLM	7	176410416	G	A	0.380165	-7.86342	1.23394	4.56875e-09
Inflorescence Emergence	GLM	7	176410730	C	A	0.380165	-7.86342	1.23394	4.56875e-09
Inflorescence Emergence	GLM	7	176411214	C	T	0.380165	-7.86342	1.23394	4.56875e-09
Inflorescence Emergence	GLM	7	176411519	A	G	0.376033	-7.68609	1.25293	1.40341e-08
Inflorescence Emergence	GLM	7	176413876	C	A	0.404959	-8.70012	1.27459	5.15065e-10
Inflorescence Emergence	GLM	7	176414414	C	T	0.380165	-7.86342	1.23394	4.56875e-09
Inflorescence Emergence	GLM	7	176416011	C	T	0.384298	-7.8045	1.23902	6.47756e-09
Inflorescence Emergence	GLM	7	176416877	A	G	0.38843	-7.89202	1.20454	1.94006e-09
Inflorescence Emergence	GLM	7	176418200	T	G	0.380165	-7.86342	1.23394	4.56875e-09
Inflorescence Emergence	GLM	7	176418902	G	C	0.433884	-8.51741	1.26286	7.65061e-10
Inflorescence Emergence	GLM	7	176419949	C	CA	0.380165	-7.86342	1.23394	4.56875e-09
Inflorescence Emergence	GLM	7	176420655	A	G	0.380165	-7.86342	1.23394	4.56875e-09
Inflorescence Emergence	GLM	7	176421582	C	T	0.380165	-7.86342	1.23394	4.56875e-09
Inflorescence Emergence	GLM	7	176422093	A	G	0.380165	-7.86342	1.23394	4.56875e-09
Inflorescence Emergence	GLM	7	176422765	A	G	0.380165	-7.86342	1.23394	4.56875e-09
Inflorescence Emergence	GLM	7	176423189	A	G	0.380165	-7.86342	1.23394	4.56875e-09
Inflorescence Emergence	GLM	7	176424730	T	C	0.380165	-7.86342	1.23394	4.56875e-09
Inflorescence Emergence	GLM	7	176425036	G	A	0.380165	-7.86342	1.23394	4.56875e-09
Inflorescence Emergence	GLM	7	176425501	T	C	0.380165	-7.86342	1.23394	4.56875e-09
Inflorescence Emergence	GLM	7	176428603	C	T	0.380165	-7.86342	1.23394	4.56875e-09
Inflorescence Emergence	GLM	7	176429161	A	T	0.380165	-7.86342	1.23394	4.56875e-09
Inflorescence Emergence	GLM	7	176432005	T	C	0.380165	-7.86342	1.23394	4.56875e-09
Inflorescence Emergence	GLM	7	176435702	G	A	0.380165	-7.86342	1.23394	4.56875e-09
Inflorescence Emergence	GLM	7	176438528	A	G	0.380165	-7.86342	1.23394	4.56875e-09
Inflorescence Emergence	GLM	7	176440783	A	G	0.380165	-7.86342	1.23394	4.56875e-09
Inflorescence Emergence	GLM	7	176441960	C	G	0.396694	-7.80411	1.23515	5.90944e-09
Inflorescence Emergence	GLM	7	176444101	A	G	0.413223	-9.43558	1.2554	1.67909e-11
Inflorescence Emergence	GLM	7	176449208	T	C	0.404959	-8.86943	1.30067	5.32053e-10
Inflorescence Emergence	GLM	7	176451563	C	T	0.380165	-7.86342	1.23394	4.56875e-09
Inflorescence Emergence	GLM	7	176453679	T	C	0.380165	-7.86342	1.23394	4.56875e-09
Inflorescence Emergence	GLM	7	176456021	G	T	0.380165	-7.86342	1.23394	4.56875e-09
Inflorescence Emergence	GLM	7	176458656	T	G	0.380165	-7.86342	1.23394	4.56875e-09
Inflorescence Emergence	GLM	7	176461362	T	C	0.384298	-8.06741	1.24165	2.52025e-09
Inflorescence Emergence	GLM	7	176465495	T	C	0.404959	-8.47161	1.25305	7.06962e-10
Inflorescence Emergence	GLM	7	176470094	T	C	0.380165	-7.86342	1.23394	4.56875e-09
Inflorescence Emergence	GLM	7	176471800	C	T	0.380165	-7.86342	1.23394	4.56875e-09
Inflorescence Emergence	GLM	7	176502972	A	G	0.396694	-9.00615	1.23848	5.70115e-11
Inflorescence Emergence	GLM	7	176511199	A	G	0.392562	-8.03773	1.31119	1.43225e-08
Inflorescence Emergence	GLM	7	176514871	T	C	0.380165	-7.86342	1.23394	4.56875e-09
Inflorescence Emergence	GLM	7	176518482	T	C	0.380165	-7.86342	1.23394	4.56875e-09
Inflorescence Emergence	GLM	7	176522327	T	C	0.376033	-7.92855	1.28173	1.10346e-08
Inflorescence Emergence	GLM	7	176526607	G	A	0.396694	-7.83961	1.23459	5.08701e-09
Inflorescence Emergence	GLM	7	176538702	A	C	0.380165	-7.86342	1.23394	4.56875e-09
Inflorescence Emergence	GLM	7	176557176	T	G	0.380165	-7.86342	1.23394	4.56875e-09
Inflorescence Emergence	GLM	7	176559617	G	A	0.380165	-7.86342	1.23394	4.56875e-09
Inflorescence Emergence	GLM	7	176561720	T	C	0.380165	-7.86342	1.23394	4.56875e-09
Inflorescence Emergence	GLM	7	176570678	A	G	0.404959	-8.86943	1.30067	5.32053e-10
Inflorescence Emergence	GLM	7	176571614	C	T	0.404959	-8.86943	1.30067	5.32053e-10
Inflorescence Emergence	GLM	7	176573492	G	T	0.404959	-8.86943	1.30067	5.32053e-10
Inflorescence Emergence	GLM	7	176574917	T	C	0.404959	-8.86943	1.30067	5.32053e-10
Inflorescence Emergence	GLM	7	176576031	T	C	0.404959	-8.86943	1.30067	5.32053e-10
Inflorescence Emergence	GLM	7	176578132	C	T	0.404959	-8.86943	1.30067	5.32053e-10
Inflorescence Emergence	GLM	7	176580870	A	G	0.404959	-8.86943	1.30067	5.32053e-10
Inflorescence Emergence	GLM	7	176581962	T	C	0.404959	-8.86943	1.30067	5.32053e-10
Inflorescence Emergence	GLM	7	176583105	T	G	0.404959	-8.86943	1.30067	5.32053e-10
Inflorescence Emergence	GLM	7	176583568	T	A	0.404959	-8.86943	1.30067	5.32053e-10
Inflorescence Emergence	GLM	7	176583939	C	A	0.404959	-8.86943	1.30067	5.32053e-10
Inflorescence Emergence	GLM	7	176584787	T	C	0.404959	-8.86943	1.30067	5.32053e-10
Inflorescence Emergence	GLM	7	176585540	C	T	0.404959	-8.86943	1.30067	5.32053e-10
Inflorescence Emergence	GLM	7	176585913	G	A	0.404959	-8.86943	1.30067	5.32053e-10
Inflorescence Emergence	GLM	7	176586583	A	C	0.404959	-8.86943	1.30067	5.32053e-10
Inflorescence Emergence	GLM	7	176587097	T	C	0.404959	-8.86943	1.30067	5.32053e-10
Inflorescence Emergence	GLM	7	176587661	T	C	0.404959	-8.86943	1.30067	5.32053e-10
Inflorescence Emergence	GLM	7	176588115	G	A	0.404959	-8.86943	1.30067	5.32053e-10
Inflorescence Emergence	GLM	7	176590238	T	C	0.404959	-8.86943	1.30067	5.32053e-10
Inflorescence Emergence	GLM	7	176590900	C	T	0.396694	-7.987	1.30285	1.43037e-08
Inflorescence Emergence	GLM	7	176592287	T	A	0.404959	-8.86943	1.30067	5.32053e-10
Inflorescence Emergence	GLM	7	176599063	A	G	0.404959	-8.86943	1.30067	5.32053e-10
Inflorescence Emergence	GLM	7	176599987	T	C	0.404959	-8.86943	1.30067	5.32053e-10
Inflorescence Emergence	GLM	7	176600644	A	G	0.404959	-8.86943	1.30067	5.32053e-10
Inflorescence Emergence	GLM	7	176601259	G	C	0.404959	-8.86943	1.30067	5.32053e-10
Inflorescence Emergence	GLM	7	176601633	T	C	0.404959	-8.86943	1.30067	5.32053e-10
Inflorescence Emergence	GLM	7	176602934	A	G	0.404959	-8.86943	1.30067	5.32053e-10
Inflorescence Emergence	GLM	7	176603246	A	G	0.404959	-8.86943	1.30067	5.32053e-10
Inflorescence Emergence	GLM	7	176604340	T	C	0.404959	-8.86943	1.30067	5.32053e-10
Inflorescence Emergence	GLM	7	176604780	A	G	0.396694	-8.69604	1.34669	3.05186e-09
Inflorescence Emergence	GLM	7	176606593	G	C	0.404959	-8.86943	1.30067	5.32053e-10
Inflorescence Emergence	GLM	7	176608778	T	C	0.380165	-8.52294	1.1103	7.47646e-12
Inflorescence Emergence	GLM	7	176610759	A	C	0.380165	-10.5006	1.08168	1.98667e-16
Inflorescence Emergence	GLM	7	176611540	T	C	0.396694	-8.98823	1.14293	2.87765e-12
Inflorescence Emergence	GLM	7	176613500	T	C	0.371901	-9.87915	1.08503	4.69498e-15
Inflorescence Emergence	GLM	7	176614147	A	G	0.376033	-10.3838	1.08356	3.82571e-16
Inflorescence Emergence	GLM	7	176614445	T	C	0.380165	-10.5006	1.08168	1.98667e-16
Inflorescence Emergence	GLM	7	176615255	A	G	0.363636	-10.1077	1.05696	4.25114e-16
Inflorescence Emergence	GLM	7	176616624	A	G	0.363636	-9.03172	1.09757	4.44658e-13
Inflorescence Emergence	GLM	7	176644551	A	G	0.363636	-9.03172	1.09757	4.44658e-13
Inflorescence Emergence	GLM	7	176644940	T	A	0.380165	-10.5006	1.08168	1.98667e-16
Inflorescence Emergence	GLM	7	176645198	T	C	0.380165	-10.5006	1.08168	1.98667e-16
Inflorescence Emergence	GLM	7	176645419	C	T	0.371901	-9.54775	1.0989	4.12203e-14
Inflorescence Emergence	GLM	7	176645726	T	C	0.363636	-9.03172	1.09757	4.44658e-13
Inflorescence Emergence	GLM	7	176646082	C	G	0.380165	-10.5006	1.08168	1.98667e-16
Inflorescence Emergence	GLM	7	176646759	A	G	0.380165	-10.5006	1.08168	1.98667e-16
Inflorescence Emergence	GLM	7	176647028	T	C	0.380165	-10.5006	1.08168	1.98667e-16
Inflorescence Emergence	GLM	7	176650172	G	A	0.371901	-9.87915	1.08503	4.69498e-15
Inflorescence Emergence	GLM	7	176650557	G	T	0.380165	-10.5006	1.08168	1.98667e-16
Inflorescence Emergence	GLM	7	176650877	T	C	0.380165	-10.5006	1.08168	1.98667e-16
Inflorescence Emergence	GLM	7	176651098	A	T	0.380165	-10.5006	1.08168	1.98667e-16
Inflorescence Emergence	GLM	7	176651225	C	T	0.363636	-9.03172	1.09757	4.44658e-13
Inflorescence Emergence	GLM	7	176651835	A	G	0.380165	-10.5006	1.08168	1.98667e-16
Inflorescence Emergence	GLM	7	176652071	A	C	0.380165	-10.5006	1.08168	1.98667e-16
Inflorescence Emergence	GLM	7	176653479	A	C	0.380165	-10.5006	1.08168	1.98667e-16
Inflorescence Emergence	GLM	7	176654188	T	C	0.376033	-10.0779	1.08687	1.95289e-15
Inflorescence Emergence	GLM	7	176654611	A	G	0.392562	-10.2455	1.13063	5.88446e-15
Inflorescence Emergence	GLM	7	176654831	A	T	0.347107	-9.92927	1.09074	4.73615e-15
Inflorescence Emergence	GLM	7	176656185	T	C	0.376033	-10.2727	1.10549	1.75906e-15
Inflorescence Emergence	GLM	7	176656510	A	G	0.363636	-9.202	1.12435	5.59035e-13
Inflorescence Emergence	GLM	7	176656824	T	C	0.380165	-10.5006	1.08168	1.98667e-16
Inflorescence Emergence	GLM	7	176657627	A	C	0.380165	-10.5006	1.08168	1.98667e-16
Inflorescence Emergence	GLM	7	176657895	T	C	0.380165	-10.5006	1.08168	1.98667e-16
Inflorescence Emergence	GLM	7	176658665	G	C	0.38843	-9.2884	1.12159	3.38974e-13
Inflorescence Emergence	GLM	7	176658952	A	G	0.363636	-9.03172	1.09757	4.44658e-13
Inflorescence Emergence	GLM	7	176659463	G	C	0.371901	-9.65379	1.08805	1.58041e-14
Inflorescence Emergence	GLM	7	176659752	A	T	0.380165	-10.5006	1.08168	1.98667e-16
Inflorescence Emergence	GLM	7	176661198	T	C	0.380165	-10.5006	1.08168	1.98667e-16
Inflorescence Emergence	GLM	7	176662287	G	A	0.363636	-9.03172	1.09757	4.44658e-13
Inflorescence Emergence	GLM	7	176675150	G	A	0.367769	-9.77129	1.12256	3.79243e-14
Inflorescence Emergence	GLM	7	176675528	G	A	0.380165	-10.5006	1.08168	1.98667e-16
Inflorescence Emergence	GLM	7	176675856	G	A	0.363636	-9.03172	1.09757	4.44658e-13
Inflorescence Emergence	GLM	7	176676616	A	G	0.380165	-10.5006	1.08168	1.98667e-16
Inflorescence Emergence	GLM	7	176677284	A	C	0.380165	-10.5006	1.08168	1.98667e-16
Inflorescence Emergence	GLM	7	176677607	A	G	0.380165	-10.5006	1.08168	1.98667e-16
Inflorescence Emergence	GLM	7	176677979	T	C	0.380165	-10.5006	1.08168	1.98667e-16
Inflorescence Emergence	GLM	7	176678457	A	G	0.380165	-10.5006	1.08168	1.98667e-16
Inflorescence Emergence	GLM	7	176678594	T	C	0.380165	-10.5006	1.08168	1.98667e-16
Inflorescence Emergence	GLM	7	176678746	T	C	0.380165	-10.5006	1.08168	1.98667e-16
Inflorescence Emergence	GLM	7	176679325	A	G	0.380165	-10.5006	1.08168	1.98667e-16
Inflorescence Emergence	GLM	7	176679737	G	C	0.355372	-8.90966	1.11555	1.53944e-12
Inflorescence Emergence	GLM	7	176679969	C	A	0.363636	-9.03172	1.09757	4.44658e-13
Inflorescence Emergence	GLM	7	176680611	A	G	0.380165	-10.5006	1.08168	1.98667e-16
Inflorescence Emergence	GLM	7	176681188	T	G	0.380165	-10.5006	1.08168	1.98667e-16
Inflorescence Emergence	GLM	7	176681490	A	G	0.380165	-10.5006	1.08168	1.98667e-16
Inflorescence Emergence	GLM	7	176681846	A	G	0.380165	-10.5006	1.08168	1.98667e-16
Inflorescence Emergence	GLM	7	176682153	T	C	0.380165	-10.5006	1.08168	1.98667e-16
Inflorescence Emergence	GLM	7	176682530	A	G	0.380165	-10.5006	1.08168	1.98667e-16
Inflorescence Emergence	GLM	7	176683004	T	A	0.380165	-10.5006	1.08168	1.98667e-16
Inflorescence Emergence	GLM	7	176683521	G	A	0.371901	-10.2115	1.05671	2.50721e-16
Inflorescence Emergence	GLM	7	176683677	A	C	0.380165	-10.5006	1.08168	1.98667e-16
Inflorescence Emergence	GLM	7	176684073	T	C	0.355372	-8.19002	1.13667	7.94461e-11
Inflorescence Emergence	GLM	7	176693653	T	C	0.371901	-10.1435	1.11153	4.21162e-15
Inflorescence Emergence	GLM	7	176693932	G	A	0.380165	-10.5006	1.08168	1.98667e-16
Inflorescence Emergence	GLM	7	176694244	T	C	0.380165	-10.5006	1.08168	1.98667e-16
Inflorescence Emergence	GLM	7	176694415	A	T	0.380165	-10.5006	1.08168	1.98667e-16
Inflorescence Emergence	GLM	7	176694774	A	G	0.371901	-10.2101	1.10943	2.81019e-15
Inflorescence Emergence	GLM	7	176695222	A	T	0.363636	-9.03172	1.09757	4.44658e-13
Inflorescence Emergence	GLM	7	176695652	T	C	0.371901	-10.0743	1.02077	8.48605e-17
Inflorescence Emergence	GLM	7	176695859	A	G	0.380165	-10.5006	1.08168	1.98667e-16
Inflorescence Emergence	GLM	7	176696345	A	G	0.376033	-10.4252	1.10216	7.34337e-16
Inflorescence Emergence	GLM	7	176696742	A	G	0.380165	-10.5006	1.08168	1.98667e-16
Inflorescence Emergence	GLM	7	176697050	A	T	0.380165	-10.5006	1.08168	1.98667e-16
Inflorescence Emergence	GLM	7	176697625	C	G	0.371901	-10.2975	1.10819	1.76141e-15
Inflorescence Emergence	GLM	7	176697821	A	G	0.380165	-10.5006	1.08168	1.98667e-16
Inflorescence Emergence	GLM	7	176698954	T	G	0.380165	-10.5006	1.08168	1.98667e-16
Inflorescence Emergence	GLM	7	176699913	C	A	0.380165	-10.5006	1.08168	1.98667e-16
Inflorescence Emergence	GLM	7	176700342	C	A	0.371901	-10.1045	1.14177	1.7787e-14
Inflorescence Emergence	GLM	7	176700533	G	T	0.371901	-9.87915	1.08503	4.69498e-15
Inflorescence Emergence	GLM	7	176701063	T	A	0.380165	-10.5006	1.08168	1.98667e-16
Inflorescence Emergence	GLM	7	176715516	T	C	0.380165	-10.5006	1.08168	1.98667e-16
Inflorescence Emergence	GLM	7	176716019	G	A	0.380165	-10.5006	1.08168	1.98667e-16
Inflorescence Emergence	GLM	7	176716267	C	T	0.347107	-8.33327	1.10878	1.68146e-11
Inflorescence Emergence	GLM	7	176717011	T	G	0.363636	-9.03172	1.09757	4.44658e-13
Inflorescence Emergence	GLM	7	176718820	T	G	0.371901	-10.2101	1.10943	2.81019e-15
Inflorescence Emergence	GLM	7	176719315	T	C	0.380165	-10.5006	1.08168	1.98667e-16
Inflorescence Emergence	GLM	7	176720614	A	G	0.359504	-9.23266	1.18256	3.84386e-12
Inflorescence Emergence	GLM	7	176725200	T	C	0.371901	-10.2374	1.1292	5.7539e-15
Inflorescence Emergence	GLM	7	176725817	A	C	0.371901	-10.1349	1.1129	4.65034e-15
Inflorescence Emergence	GLM	7	176728190	T	C	0.363636	-9.58632	1.16912	5.16693e-13
Inflorescence Emergence	GLM	7	176728484	T	C	0.380165	-10.5006	1.08168	1.98667e-16
Inflorescence Emergence	GLM	7	176728603	C	T	0.380165	-10.5006	1.08168	1.98667e-16
Inflorescence Emergence	GLM	7	176729112	C	T	0.380165	-10.5006	1.08168	1.98667e-16
Inflorescence Emergence	GLM	7	176729396	T	G	0.371901	-9.84589	1.11402	1.89082e-14
Inflorescence Emergence	GLM	7	176730140	T	C	0.371901	-10.1435	1.11153	4.21162e-15
Inflorescence Emergence	GLM	7	176730815	G	A	0.380165	-10.5006	1.08168	1.98667e-16
Inflorescence Emergence	GLM	7	176731537	T	G	0.371901	-9.44337	1.07327	2.32258e-14
Inflorescence Emergence	GLM	7	176732200	A	T	0.355372	-8.94097	1.13342	2.54243e-12
Inflorescence Emergence	GLM	7	176743836	T	G	0.363636	-9.03172	1.09757	4.44658e-13
Inflorescence Emergence	GLM	7	176745631	T	C	0.326446	-8.66771	1.01621	9.40922e-14
Inflorescence Emergence	GLM	7	176752243	C	G	0.371901	-9.22033	1.12457	5.18425e-13
Inflorescence Emergence	GLM	7	176755390	C	T	0.380165	-10.5006	1.08168	1.98667e-16
Inflorescence Emergence	GLM	7	176807544	A	G	0.380165	-10.5006	1.08168	1.98667e-16
Inflorescence Emergence	GLM	7	176808012	T	C	0.380165	-10.5006	1.08168	1.98667e-16
Inflorescence Emergence	GLM	7	176808312	T	C	0.363636	-9.03172	1.09757	4.44658e-13
Inflorescence Emergence	GLM	7	176808551	C	T	0.363636	-9.03172	1.09757	4.44658e-13
Inflorescence Emergence	GLM	7	176809170	C	T	0.380165	-10.5006	1.08168	1.98667e-16
Inflorescence Emergence	GLM	7	176812430	G	GA	0.38843	-11.0279	1.02688	8.69371e-19
Inflorescence Emergence	GLM	7	176813239	T	C	0.380165	-10.5006	1.08168	1.98667e-16
Inflorescence Emergence	GLM	7	176814412	G	A	0.380165	-10.5006	1.08168	1.98667e-16
Inflorescence Emergence	GLM	7	176815420	A	G	0.380165	-10.5006	1.08168	1.98667e-16
Inflorescence Emergence	GLM	7	176816067	C	T	0.371901	-9.54775	1.0989	4.12203e-14
Inflorescence Emergence	GLM	7	176816561	G	A	0.371901	-9.54775	1.0989	4.12203e-14
Inflorescence Emergence	GLM	7	176817237	A	G	0.380165	-10.5006	1.08168	1.98667e-16
Inflorescence Emergence	GLM	7	176818413	A	G	0.380165	-10.5006	1.08168	1.98667e-16
Inflorescence Emergence	GLM	7	176819296	A	T	0.363636	-9.20851	1.12376	5.30827e-13
Inflorescence Emergence	GLM	7	176820471	A	G	0.380165	-10.5006	1.08168	1.98667e-16
Inflorescence Emergence	GLM	7	176822710	C	T	0.380165	-10.5006	1.08168	1.98667e-16
Inflorescence Emergence	GLM	7	176823588	T	C	0.380165	-9.33395	1.12641	3.30444e-13
Inflorescence Emergence	GLM	7	176824398	T	C	0.404959	-10.3434	1.11174	1.65705e-15
Inflorescence Emergence	GLM	7	176825842	T	G	0.380165	-10.5006	1.08168	1.98667e-16
Inflorescence Emergence	GLM	7	176826793	T	C	0.392562	-9.93015	1.0967	6.10992e-15
Inflorescence Emergence	GLM	7	176828230	A	G	0.380165	-10.5006	1.08168	1.98667e-16
Inflorescence Emergence	GLM	7	176829276	A	G	0.384298	-10.2953	1.12243	3.30005e-15
Inflorescence Emergence	GLM	7	176830986	T	C	0.384298	-9.1432	1.10763	3.89084e-13
Inflorescence Emergence	GLM	7	176833066	T	C	0.380165	-10.5006	1.08168	1.98667e-16
Inflorescence Emergence	GLM	7	176833770	T	C	0.371901	-10.2101	1.10943	2.81019e-15
Inflorescence Emergence	GLM	7	176835644	G	A	0.371901	-10.0858	1.09732	2.98755e-15
Inflorescence Emergence	GLM	7	176835946	G	A	0.380165	-10.5006	1.08168	1.98667e-16
Inflorescence Emergence	GLM	7	176837617	A	G	0.380165	-10.5006	1.08168	1.98667e-16
Inflorescence Emergence	GLM	7	176847591	A	G	0.355372	-8.61077	1.16898	3.56393e-11
Inflorescence Emergence	GLM	7	176848397	T	A	0.371901	-9.65379	1.08805	1.58041e-14
Inflorescence Emergence	GLM	7	176848817	A	G	0.371901	-9.54775	1.0989	4.12203e-14
Inflorescence Emergence	GLM	7	176849759	G	A	0.380165	-10.5006	1.08168	1.98667e-16
Inflorescence Emergence	GLM	7	176850991	A	G	0.380165	-10.5006	1.08168	1.98667e-16
Inflorescence Emergence	GLM	7	176851576	A	G	0.380165	-10.5006	1.08168	1.98667e-16
Inflorescence Emergence	GLM	7	176851962	A	G	0.380165	-10.5006	1.08168	1.98667e-16
Inflorescence Emergence	GLM	7	176852414	A	C	0.380165	-10.5006	1.08168	1.98667e-16
Inflorescence Emergence	GLM	7	176852791	A	G	0.380165	-10.5006	1.08168	1.98667e-16
Inflorescence Emergence	GLM	7	176853218	A	G	0.38843	-11.0279	1.02688	8.69371e-19
Inflorescence Emergence	GLM	7	176853825	T	C	0.380165	-10.5006	1.08168	1.98667e-16
Inflorescence Emergence	GLM	7	176854474	T	C	0.380165	-10.5006	1.08168	1.98667e-16
Inflorescence Emergence	GLM	7	176854648	A	G	0.194215	-19.1999	2.12581	6.88237e-15
Inflorescence Emergence	GLM	7	176854955	A	G	0.376033	-10.3804	1.08565	4.28403e-16
Inflorescence Emergence	GLM	7	176855587	T	C	0.380165	-10.5006	1.08168	1.98667e-16
Inflorescence Emergence	GLM	7	176855839	A	C	0.380165	-10.5006	1.08168	1.98667e-16
Inflorescence Emergence	GLM	7	176856381	G	C	0.380165	-10.5006	1.08168	1.98667e-16
Inflorescence Emergence	GLM	7	176857165	G	A	0.380165	-10.5006	1.08168	1.98667e-16
Inflorescence Emergence	GLM	7	176857519	G	T	0.371901	-9.54775	1.0989	4.12203e-14
Inflorescence Emergence	GLM	7	176858017	T	C	0.380165	-10.5006	1.08168	1.98667e-16
Inflorescence Emergence	GLM	7	176858543	A	G	0.380165	-10.5006	1.08168	1.98667e-16
Inflorescence Emergence	GLM	7	176859269	A	G	0.380165	-10.5006	1.08168	1.98667e-16
Inflorescence Emergence	GLM	7	176860258	T	C	0.376033	-9.32404	1.07903	5.27024e-14
Inflorescence Emergence	GLM	7	176861765	C	T	0.38843	-11.0279	1.02688	8.69371e-19
Inflorescence Emergence	GLM	7	176862333	A	G	0.380165	-10.5006	1.08168	1.98667e-16
Inflorescence Emergence	GLM	7	176863222	A	G	0.380165	-10.5006	1.08168	1.98667e-16
Inflorescence Emergence	GLM	7	176864056	A	C	0.380165	-8.26542	1.11889	3.20629e-11
Inflorescence Emergence	GLM	7	176865120	T	A	0.380165	-10.5006	1.08168	1.98667e-16
Inflorescence Emergence	GLM	7	176865942	A	G	0.380165	-10.5006	1.08168	1.98667e-16
Inflorescence Emergence	GLM	7	176866842	A	G	0.371901	-9.54775	1.0989	4.12203e-14
Inflorescence Emergence	GLM	7	176868499	T	C	0.38843	-11.0279	1.02688	8.69371e-19
Inflorescence Emergence	GLM	7	176868774	A	G	0.384298	-10.1631	1.11503	4.46325e-15
Inflorescence Emergence	GLM	7	176870254	T	C	0.404959	-9.46271	1.11302	1.08583e-13
Inflorescence Emergence	GLM	7	176871699	A	G	0.380165	-10.5006	1.08168	1.98667e-16
Inflorescence Emergence	GLM	7	176873001	T	G	0.38843	-9.82924	1.08598	6.22306e-15
Inflorescence Emergence	GLM	7	176874302	T	C	0.380165	-10.5006	1.08168	1.98667e-16
Inflorescence Emergence	GLM	7	176874838	T	C	0.380165	-10.5006	1.08168	1.98667e-16
Inflorescence Emergence	GLM	7	176875877	T	C	0.376033	-10.6529	1.12258	6.24771e-16
Inflorescence Emergence	GLM	7	176877954	G	A	0.392562	-9.89689	1.12021	1.92378e-14
Inflorescence Emergence	GLM	7	176879610	A	G	0.380165	-10.5006	1.08168	1.98667e-16
Inflorescence Emergence	GLM	7	176880676	G	A	0.380165	-10.5006	1.08168	1.98667e-16
Inflorescence Emergence	GLM	7	176881260	CT	C	0.371901	-9.54775	1.0989	4.12203e-14
Inflorescence Emergence	GLM	7	176882364	G	A	0.380165	-10.5006	1.08168	1.98667e-16
Inflorescence Emergence	GLM	7	176883183	A	T	0.380165	-10.5006	1.08168	1.98667e-16
Inflorescence Emergence	GLM	7	176885302	T	C	0.380165	-10.5006	1.08168	1.98667e-16
Inflorescence Emergence	GLM	7	176886204	A	C	0.413223	-9.4497	1.26025	1.83576e-11
Inflorescence Emergence	GLM	7	176887055	T	C	0.380165	-10.5006	1.08168	1.98667e-16
Inflorescence Emergence	GLM	7	176887970	A	G	0.380165	-10.5006	1.08168	1.98667e-16
Inflorescence Emergence	GLM	7	176890014	A	C	0.380165	-10.5006	1.08168	1.98667e-16
Inflorescence Emergence	GLM	7	176890999	C	T	0.380165	-10.5006	1.08168	1.98667e-16
Inflorescence Emergence	GLM	7	176893297	T	C	0.380165	-8.56912	1.22265	2.10154e-10
Inflorescence Emergence	GLM	7	176895281	A	G	0.380165	-10.5006	1.08168	1.98667e-16
Inflorescence Emergence	GLM	7	176895826	A	G	0.380165	-10.5006	1.08168	1.98667e-16
Inflorescence Emergence	GLM	7	176897455	T	C	0.384298	-10.406	1.07688	2.51069e-16
Inflorescence Emergence	GLM	7	176899446	A	T	0.371901	-10.1435	1.11153	4.21162e-15
Inflorescence Emergence	GLM	7	176900907	C	A	0.380165	-10.5006	1.08168	1.98667e-16
Inflorescence Emergence	GLM	7	176902325	A	G	0.380165	-10.5006	1.08168	1.98667e-16
Inflorescence Emergence	GLM	7	176904227	A	T	0.380165	-10.5006	1.08168	1.98667e-16
Inflorescence Emergence	GLM	7	176906486	A	G	0.38843	-8.92983	1.16217	7.19805e-12
Inflorescence Emergence	GLM	7	176908284	C	T	0.380165	-10.5006	1.08168	1.98667e-16
Inflorescence Emergence	GLM	7	176909315	A	G	0.380165	-10.5006	1.08168	1.98667e-16
Inflorescence Emergence	GLM	7	176909946	C	T	0.380165	-10.5006	1.08168	1.98667e-16
Inflorescence Emergence	GLM	7	176911756	T	C	0.380165	-10.5006	1.08168	1.98667e-16
Inflorescence Emergence	GLM	7	176913498	C	A	0.380165	-10.5006	1.08168	1.98667e-16
Inflorescence Emergence	GLM	7	176913990	A	T	0.371901	-9.54775	1.0989	4.12203e-14
Inflorescence Emergence	GLM	7	176916072	A	G	0.376033	-9.71578	1.1494	1.3988e-13
Inflorescence Emergence	GLM	7	176918754	C	CA	0.380165	-10.5006	1.08168	1.98667e-16
Inflorescence Emergence	GLM	7	176920044	A	G	0.380165	-10.5006	1.08168	1.98667e-16
Inflorescence Emergence	GLM	7	176920932	G	A	0.380165	-10.5006	1.08168	1.98667e-16
Inflorescence Emergence	GLM	7	176921926	C	A	0.380165	-10.5006	1.08168	1.98667e-16
Inflorescence Emergence	GLM	7	176923975	T	TA	0.380165	-10.5006	1.08168	1.98667e-16
Inflorescence Emergence	GLM	7	176924841	T	C	0.380165	-10.5006	1.08168	1.98667e-16
Inflorescence Emergence	GLM	7	176926453	A	G	0.380165	-10.5006	1.08168	1.98667e-16
Inflorescence Emergence	GLM	7	176928053	A	G	0.384298	-10.3652	1.11999	2.14351e-15
Inflorescence Emergence	GLM	7	176929565	A	G	0.376033	-9.30844	1.10012	1.33931e-13
Inflorescence Emergence	GLM	7	176930359	T	C	0.380165	-10.5006	1.08168	1.98667e-16
Inflorescence Emergence	GLM	7	176931014	A	G	0.380165	-10.5006	1.08168	1.98667e-16
Inflorescence Emergence	GLM	7	176932444	C	T	0.371901	-9.89317	1.08114	3.69568e-15
Inflorescence Emergence	GLM	7	176933761	T	C	0.367769	-9.82738	1.11501	2.14793e-14
Inflorescence Emergence	GLM	7	176934996	T	G	0.371901	-9.54775	1.0989	4.12203e-14
Inflorescence Emergence	GLM	7	176935772	T	C	0.371901	-9.54775	1.0989	4.12203e-14
Inflorescence Emergence	GLM	7	176939115	T	C	0.376033	-9.4426	1.08685	4.13164e-14
Inflorescence Emergence	GLM	7	176941094	A	G	0.380165	-10.5006	1.08168	1.98667e-16
Inflorescence Emergence	GLM	7	176941816	G	T	0.380165	-10.5006	1.08168	1.98667e-16
Inflorescence Emergence	GLM	7	176946150	T	C	0.376033	-10.4252	1.10216	7.34337e-16
Inflorescence Emergence	GLM	7	176947182	T	C	0.380165	-10.5006	1.08168	1.98667e-16
Inflorescence Emergence	GLM	7	176948765	G	T	0.384298	-10.4355	1.09381	4.78386e-16
Inflorescence Emergence	GLM	7	176951899	A	G	0.38843	-11.0279	1.02688	8.69371e-19
Inflorescence Emergence	GLM	7	176953430	T	C	0.380165	-10.5006	1.08168	1.98667e-16
Inflorescence Emergence	GLM	7	176954601	A	AG	0.380165	-10.5006	1.08168	1.98667e-16
Inflorescence Emergence	GLM	7	176955461	C	T	0.380165	-10.5006	1.08168	1.98667e-16
Inflorescence Emergence	GLM	7	176957228	T	G	0.384298	-10.4355	1.09381	4.78386e-16
Inflorescence Emergence	GLM	7	176958587	A	G	0.409091	-9.10741	1.24071	4.04934e-11
Inflorescence Emergence	GLM	7	176960059	G	A	0.380165	-10.5006	1.08168	1.98667e-16
Inflorescence Emergence	GLM	7	176962268	T	C	0.380165	-10.5006	1.08168	1.98667e-16
Inflorescence Emergence	GLM	7	176964351	T	C	0.380165	-10.5006	1.08168	1.98667e-16
Inflorescence Emergence	GLM	7	176967931	T	C	0.355372	-8.34872	1.11806	2.14623e-11
Inflorescence Emergence	GLM	7	176981853	A	G	0.380165	-10.5006	1.08168	1.98667e-16
Inflorescence Emergence	GLM	7	177026530	C	A	0.363636	-8.62128	1.09903	3.18246e-12
Inflorescence Emergence	GLM	7	177040842	A	G	0.359504	-10.1173	1.14204	1.69664e-14
Inflorescence Emergence	GLM	7	177140028	C	T	0.471074	6.55073	1.06269	1.22074e-08
Inflorescence Emergence	GLM	7	177148369	T	A	0.400826	7.07319	1.09913	3.39041e-09
Inflorescence Emergence	GLM	7	177185576	C	T	0.471074	7.43032	1.05666	1.87453e-10
Inflorescence Emergence	GLM	7	177431098	A	C	0.446281	6.43076	1.05544	1.70342e-08
Inflorescence Emergence	GLM	7	181753691	C	G	0.239669	-7.77447	1.26607	1.36376e-08
Inflorescence Emergence	GLM	7	182646883	C	T	0.264463	-7.73401	1.20957	4.12729e-09
Inflorescence Emergence	GLM	7	183000236	C	T	0.256198	-7.60064	1.23421	1.25555e-08
Inflorescence Emergence	GLM	8	339334885	A	G	0.198347	-15.7423	2.36389	1.15513e-09
Inflorescence Emergence	GLM	8	339335321	A	G	0.190083	-21.0011	2.16336	1.98667e-16
Inflorescence Emergence	GLM	8	339335466	T	A	0.190083	-21.0011	2.16336	1.98667e-16
Inflorescence Emergence	GLM	9	37553203	T	G	0.123967	-14.4554	2.07739	2.69004e-10
Inflorescence Emergence	FarmCPU	3	4780866	G	C	0.0826446	-3.63279	0.678885	1.37984e-09
Inflorescence Emergence	FarmCPU	5	208249762	C	T	0.0743802	7.47205	0.954029	5.9188e-15
Inflorescence Emergence	FarmCPU	7	106987367	T	C	0.442149	2.75967	0.435339	4.13185e-12
Inflorescence Emergence	FarmCPU	7	141038562	T	C	0.198347	-1.88921	0.403756	1.22177e-08
Inflorescence Emergence	FarmCPU	7	176812430	G	GA	0.38843	-11.5379	0.466395	1.1247e-47
Inflorescence Emergence	FarmCPU	8	58415410	A	G	0.0661157	4.92422	0.923581	1.78145e-09
Flowering time	GLM	4	51927847	C	A	0.223301	-8.6221	1.40513	2.164e-08
Flowering time	FarmCPU	4	51927847	C	A	0.223301	-8.81025	1.41204	1.28748e-08
Flowering time	FarmCPU	7	176346059	A	G	0.446602	-5.89443	0.957945	1.89617e-08
Flowering time	FarmCPU	7	176444101	A	G	0.446602	-5.89443	0.957945	1.89617e-08
Flowering time	FarmCPU	7	176812430	G	GA	0.446602	-5.89443	0.957945	1.89617e-08
Flowering time	FarmCPU	7	176853218	A	G	0.446602	-5.89443	0.957945	1.89617e-08
Flowering time	FarmCPU	7	176861765	C	T	0.446602	-5.89443	0.957945	1.89617e-08
Flowering time	FarmCPU	7	176868499	T	C	0.446602	-5.89443	0.957945	1.89617e-08
Flowering time	FarmCPU	7	176951899	A	G	0.446602	-5.89443	0.957945	1.89617e-08
Budding (Destructive)	GLM	7	176275942	AT	A	0.396226	-7.57749	1.20959	1.11677e-08
Budding (Destructive)	GLM	7	176346059	A	G	0.443396	-8.2397	1.27571	4.61183e-09
Budding (Destructive)	GLM	7	176444101	A	G	0.443396	-8.2397	1.27571	4.61183e-09
Budding (Destructive)	GLM	7	176465495	T	C	0.443396	-8.2397	1.27571	4.61183e-09
Budding (Destructive)	GLM	7	176502972	A	G	0.424528	-8.00197	1.24974	5.95582e-09
Budding (Destructive)	GLM	7	176581962	T	C	0.429245	-8.21699	1.26297	3.71545e-09
Budding (Destructive)	GLM	7	176678594	T	C	0.424528	-8.23305	1.2091	9.1564e-10
Budding (Destructive)	GLM	7	176682153	T	C	0.424528	-8.23305	1.2091	9.1564e-10
Budding (Destructive)	GLM	7	176731537	T	G	0.415094	-7.5508	1.16729	4.41045e-09
Budding (Destructive)	GLM	7	176812430	G	GA	0.443396	-8.2397	1.27571	4.61183e-09
Budding (Destructive)	GLM	7	176823588	T	C	0.438679	-7.85883	1.28371	2.12282e-08
Budding (Destructive)	GLM	7	176853218	A	G	0.443396	-8.2397	1.27571	4.61183e-09
Budding (Destructive)	GLM	7	176860258	T	C	0.438679	-7.72485	1.26435	2.2425e-08
Budding (Destructive)	GLM	7	176861765	C	T	0.443396	-8.2397	1.27571	4.61183e-09
Budding (Destructive)	GLM	7	176868499	T	C	0.443396	-8.2397	1.27571	4.61183e-09
Budding (Destructive)	GLM	7	176939115	T	C	0.438679	-7.80993	1.27264	1.98614e-08
Budding (Destructive)	GLM	7	176948765	G	T	0.438679	-7.97268	1.29988	2.01662e-08
Budding (Destructive)	GLM	7	176951899	A	G	0.443396	-8.2397	1.27571	4.61183e-09
Budding (Destructive)	GLM	7	176957228	T	G	0.438679	-7.97268	1.29988	2.01662e-08
Budding (Destructive)	GLM	7	177040842	A	G	0.40566	-7.77762	1.26346	1.82348e-08
Budding (Destructive)	FarmCPU	1	4860363	G	T	0.0754717	-5.71662	1.23125	1.39532e-08
Budding (Destructive)	FarmCPU	1	220171716	A	C	0.490566	-3.45084	0.529095	8.59274e-12
Budding (Destructive)	FarmCPU	2	117508436	A	G	0.457547	6.4542	1.32109	1.10598e-08
Budding (Destructive)	FarmCPU	4	187781612	T	A	0.287736	-4.62053	0.909227	3.49197e-09
Budding (Destructive)	FarmCPU	7	176678594	T	C	0.424528	-9.63615	0.653728	5.63359e-29
Budding (Destructive)	FarmCPU	9	9497813	A	G	0.372642	-2.53011	0.542189	2.19246e-08
Budding (Destructive)	FarmCPU	9	229017209	G	C	0.108491	5.3251	1.05927	2.349e-09
Bolting	GLM	3	59628883	T	C	0.170543	-8.91162	1.45165	1.17148e-08
Bolting	GLM	3	59664178	G	A	0.174419	-8.74569	1.44969	1.9374e-08
Bolting	GLM	3	105386016	G	A	0.174419	-8.74569	1.44969	1.9374e-08
Bolting	GLM	3	113901499	G	A	0.174419	-8.74569	1.44969	1.9374e-08
Bolting	GLM	3	149978561	C	T	0.174419	-8.74569	1.44969	1.9374e-08
Bolting	GLM	4	289211827	G	T	0.174419	-8.74569	1.44969	1.9374e-08
Bolting	GLM	5	307849910	T	C	0.174419	-8.74569	1.44969	1.9374e-08
Bolting	GLM	6	11866169	C	T	0.174419	-8.74569	1.44969	1.9374e-08
Bolting	GLM	7	42381098	C	T	0.174419	-8.74569	1.44969	1.9374e-08
Bolting	GLM	7	175879209	T	C	0.372093	-5.03138	0.829533	1.66152e-08
Bolting	GLM	7	176610759	A	C	0.364341	-5.05829	0.736649	3.3603e-10
Bolting	GLM	7	176613500	T	C	0.356589	-4.74914	0.733154	2.29065e-09
Bolting	GLM	7	176614147	A	G	0.360465	-4.96248	0.737259	6.59664e-10
Bolting	GLM	7	176614445	T	C	0.364341	-5.05829	0.736649	3.3603e-10
Bolting	GLM	7	176615255	A	G	0.348837	-4.9065	0.732571	7.77961e-10
Bolting	GLM	7	176616624	A	G	0.348837	-4.37284	0.724844	1.9374e-08
Bolting	GLM	7	176644551	A	G	0.348837	-4.37284	0.724844	1.9374e-08
Bolting	GLM	7	176644940	T	A	0.364341	-5.05829	0.736649	3.3603e-10
Bolting	GLM	7	176645198	T	C	0.364341	-5.05829	0.736649	3.3603e-10
Bolting	GLM	7	176645419	C	T	0.356589	-4.63956	0.728702	3.92353e-09
Bolting	GLM	7	176645726	T	C	0.348837	-4.37284	0.724844	1.9374e-08
Bolting	GLM	7	176646082	C	G	0.364341	-5.05829	0.736649	3.3603e-10
Bolting	GLM	7	176646759	A	G	0.364341	-5.05829	0.736649	3.3603e-10
Bolting	GLM	7	176647028	T	C	0.364341	-5.05829	0.736649	3.3603e-10
Bolting	GLM	7	176650172	G	A	0.356589	-4.74914	0.733154	2.29065e-09
Bolting	GLM	7	176650557	G	T	0.364341	-5.05829	0.736649	3.3603e-10
Bolting	GLM	7	176650877	T	C	0.364341	-5.05829	0.736649	3.3603e-10
Bolting	GLM	7	176651098	A	T	0.364341	-5.05829	0.736649	3.3603e-10
Bolting	GLM	7	176651225	C	T	0.348837	-4.37284	0.724844	1.9374e-08
Bolting	GLM	7	176651835	A	G	0.364341	-5.05829	0.736649	3.3603e-10
Bolting	GLM	7	176652071	A	C	0.364341	-5.05829	0.736649	3.3603e-10
Bolting	GLM	7	176653479	A	C	0.364341	-5.05829	0.736649	3.3603e-10
Bolting	GLM	7	176654188	T	C	0.360465	-4.81982	0.732748	1.40427e-09
Bolting	GLM	7	176654611	A	G	0.375969	-4.98834	0.75258	1.09516e-09
Bolting	GLM	7	176654831	A	T	0.333333	-4.65752	0.75467	1.00268e-08
Bolting	GLM	7	176656185	T	C	0.360465	-4.98669	0.743331	7.37035e-10
Bolting	GLM	7	176656510	A	G	0.348837	-4.46244	0.725903	1.12515e-08
Bolting	GLM	7	176656824	T	C	0.364341	-5.05829	0.736649	3.3603e-10
Bolting	GLM	7	176657627	A	C	0.364341	-5.05829	0.736649	3.3603e-10
Bolting	GLM	7	176657895	T	C	0.364341	-5.05829	0.736649	3.3603e-10
Bolting	GLM	7	176658665	G	C	0.372093	-4.62999	0.725948	3.72056e-09
Bolting	GLM	7	176658952	A	G	0.348837	-4.37284	0.724844	1.9374e-08
Bolting	GLM	7	176659463	G	C	0.356589	-4.72725	0.730056	2.31876e-09
Bolting	GLM	7	176659752	A	T	0.364341	-5.05829	0.736649	3.3603e-10
Bolting	GLM	7	176661198	T	C	0.364341	-5.05829	0.736649	3.3603e-10
Bolting	GLM	7	176662287	G	A	0.348837	-4.37284	0.724844	1.9374e-08
Bolting	GLM	7	176675150	G	A	0.352713	-4.77085	0.742336	2.9344e-09
Bolting	GLM	7	176675528	G	A	0.364341	-5.05829	0.736649	3.3603e-10
Bolting	GLM	7	176675856	G	A	0.348837	-4.37284	0.724844	1.9374e-08
Bolting	GLM	7	176676616	A	G	0.364341	-5.05829	0.736649	3.3603e-10
Bolting	GLM	7	176677284	A	C	0.364341	-5.05829	0.736649	3.3603e-10
Bolting	GLM	7	176677607	A	G	0.364341	-5.05829	0.736649	3.3603e-10
Bolting	GLM	7	176677979	T	C	0.364341	-5.05829	0.736649	3.3603e-10
Bolting	GLM	7	176678457	A	G	0.364341	-5.05829	0.736649	3.3603e-10
Bolting	GLM	7	176678594	T	C	0.356589	-5.15334	0.714717	5.94591e-11
Bolting	GLM	7	176678746	T	C	0.364341	-5.05829	0.736649	3.3603e-10
Bolting	GLM	7	176679325	A	G	0.364341	-5.05829	0.736649	3.3603e-10
Bolting	GLM	7	176679737	G	C	0.341085	-4.6199	0.722688	3.46305e-09
Bolting	GLM	7	176679969	C	A	0.348837	-4.37284	0.724844	1.9374e-08
Bolting	GLM	7	176680611	A	G	0.364341	-5.05829	0.736649	3.3603e-10
Bolting	GLM	7	176681188	T	G	0.364341	-5.05829	0.736649	3.3603e-10
Bolting	GLM	7	176681490	A	G	0.364341	-5.05829	0.736649	3.3603e-10
Bolting	GLM	7	176681846	A	G	0.364341	-5.05829	0.736649	3.3603e-10
Bolting	GLM	7	176682153	T	C	0.356589	-5.15334	0.714717	5.94591e-11
Bolting	GLM	7	176682530	A	G	0.364341	-5.05829	0.736649	3.3603e-10
Bolting	GLM	7	176683004	T	A	0.364341	-5.05829	0.736649	3.3603e-10
Bolting	GLM	7	176683521	G	A	0.356589	-4.88094	0.718484	4.83969e-10
Bolting	GLM	7	176683677	A	C	0.364341	-5.05829	0.736649	3.3603e-10
Bolting	GLM	7	176693653	T	C	0.356589	-4.91223	0.748438	1.50721e-09
Bolting	GLM	7	176693932	G	A	0.364341	-5.05829	0.736649	3.3603e-10
Bolting	GLM	7	176694244	T	C	0.364341	-5.05829	0.736649	3.3603e-10
Bolting	GLM	7	176694415	A	T	0.364341	-5.05829	0.736649	3.3603e-10
Bolting	GLM	7	176694774	A	G	0.356589	-4.83797	0.743774	2.00849e-09
Bolting	GLM	7	176695222	A	T	0.348837	-4.37284	0.724844	1.9374e-08
Bolting	GLM	7	176695652	T	C	0.356589	-4.77462	0.721892	1.17492e-09
Bolting	GLM	7	176695859	A	G	0.364341	-5.05829	0.736649	3.3603e-10
Bolting	GLM	7	176696345	A	G	0.360465	-5.05229	0.735837	3.3699e-10
Bolting	GLM	7	176696742	A	G	0.364341	-5.05829	0.736649	3.3603e-10
Bolting	GLM	7	176697050	A	T	0.364341	-5.05829	0.736649	3.3603e-10
Bolting	GLM	7	176697625	C	G	0.356589	-5.11206	0.735139	2.17144e-10
Bolting	GLM	7	176697821	A	G	0.364341	-5.05829	0.736649	3.3603e-10
Bolting	GLM	7	176698954	T	G	0.364341	-5.05829	0.736649	3.3603e-10
Bolting	GLM	7	176699913	C	A	0.364341	-5.05829	0.736649	3.3603e-10
Bolting	GLM	7	176700342	C	A	0.356589	-4.96066	0.755556	1.49062e-09
Bolting	GLM	7	176700533	G	T	0.356589	-4.74914	0.733154	2.29065e-09
Bolting	GLM	7	176701063	T	A	0.364341	-5.05829	0.736649	3.3603e-10
Bolting	GLM	7	176715516	T	C	0.364341	-5.05829	0.736649	3.3603e-10
Bolting	GLM	7	176716019	G	A	0.364341	-5.05829	0.736649	3.3603e-10
Bolting	GLM	7	176717011	T	G	0.348837	-4.37284	0.724844	1.9374e-08
Bolting	GLM	7	176718820	T	G	0.356589	-4.83797	0.743774	2.00849e-09
Bolting	GLM	7	176719315	T	C	0.364341	-5.05829	0.736649	3.3603e-10
Bolting	GLM	7	176725200	T	C	0.356589	-4.84743	0.766576	4.83867e-09
Bolting	GLM	7	176725817	A	C	0.356589	-4.84973	0.748228	2.24724e-09
Bolting	GLM	7	176728484	T	C	0.364341	-5.05829	0.736649	3.3603e-10
Bolting	GLM	7	176728603	C	T	0.364341	-5.05829	0.736649	3.3603e-10
Bolting	GLM	7	176729112	C	T	0.364341	-5.05829	0.736649	3.3603e-10
Bolting	GLM	7	176729396	T	G	0.356589	-4.8052	0.745303	2.65593e-09
Bolting	GLM	7	176730140	T	C	0.356589	-4.91223	0.748438	1.50721e-09
Bolting	GLM	7	176730815	G	A	0.364341	-5.05829	0.736649	3.3603e-10
Bolting	GLM	7	176731537	T	G	0.348837	-4.96178	0.693722	7.97809e-11
Bolting	GLM	7	176743836	T	G	0.348837	-4.37284	0.724844	1.9374e-08
Bolting	GLM	7	176752243	C	G	0.356589	-4.56579	0.747358	1.34915e-08
Bolting	GLM	7	176755390	C	T	0.364341	-5.05829	0.736649	3.3603e-10
Bolting	GLM	7	176807544	A	G	0.364341	-5.05829	0.736649	3.3603e-10
Bolting	GLM	7	176808012	T	C	0.364341	-5.05829	0.736649	3.3603e-10
Bolting	GLM	7	176808312	T	C	0.348837	-4.37284	0.724844	1.9374e-08
Bolting	GLM	7	176808551	C	T	0.348837	-4.37284	0.724844	1.9374e-08
Bolting	GLM	7	176809170	C	T	0.364341	-5.05829	0.736649	3.3603e-10
Bolting	GLM	7	176812430	G	GA	0.372093	-5.40136	0.713397	9.34595e-12
Bolting	GLM	7	176813239	T	C	0.364341	-5.05829	0.736649	3.3603e-10
Bolting	GLM	7	176814412	G	A	0.364341	-5.05829	0.736649	3.3603e-10
Bolting	GLM	7	176815420	A	G	0.364341	-5.05829	0.736649	3.3603e-10
Bolting	GLM	7	176816067	C	T	0.356589	-4.63956	0.728702	3.92353e-09
Bolting	GLM	7	176816561	G	A	0.356589	-4.63956	0.728702	3.92353e-09
Bolting	GLM	7	176817237	A	G	0.364341	-5.05829	0.736649	3.3603e-10
Bolting	GLM	7	176818413	A	G	0.364341	-5.05829	0.736649	3.3603e-10
Bolting	GLM	7	176819296	A	T	0.348837	-4.49934	0.739149	1.49798e-08
Bolting	GLM	7	176820471	A	G	0.372093	-4.68358	0.774681	1.82194e-08
Bolting	GLM	7	176822710	C	T	0.372093	-4.68358	0.774681	1.82194e-08
Bolting	GLM	7	176825842	T	G	0.372093	-4.68358	0.774681	1.82194e-08
Bolting	GLM	7	176828230	A	G	0.372093	-4.68358	0.774681	1.82194e-08
Bolting	GLM	7	176833066	T	C	0.372093	-4.68358	0.774681	1.82194e-08
Bolting	GLM	7	176835946	G	A	0.372093	-4.68358	0.774681	1.82194e-08
Bolting	GLM	7	176837617	A	G	0.372093	-4.68358	0.774681	1.82194e-08
Bolting	GLM	7	176849759	G	A	0.372093	-4.68358	0.774681	1.82194e-08
Bolting	GLM	7	176850991	A	G	0.372093	-4.68358	0.774681	1.82194e-08
Bolting	GLM	7	176851576	A	G	0.372093	-4.68358	0.774681	1.82194e-08
Bolting	GLM	7	176851962	A	G	0.372093	-4.68358	0.774681	1.82194e-08
Bolting	GLM	7	176852414	A	C	0.372093	-4.68358	0.774681	1.82194e-08
Bolting	GLM	7	176852791	A	G	0.372093	-4.68358	0.774681	1.82194e-08
Bolting	GLM	7	176853218	A	G	0.379845	-5.04045	0.753181	7.99136e-10
Bolting	GLM	7	176853825	T	C	0.372093	-4.68358	0.774681	1.82194e-08
Bolting	GLM	7	176854474	T	C	0.372093	-4.68358	0.774681	1.82194e-08
Bolting	GLM	7	176855587	T	C	0.372093	-4.68358	0.774681	1.82194e-08
Bolting	GLM	7	176855839	A	C	0.372093	-4.68358	0.774681	1.82194e-08
Bolting	GLM	7	176856381	G	C	0.372093	-4.68358	0.774681	1.82194e-08
Bolting	GLM	7	176857165	G	A	0.372093	-4.68358	0.774681	1.82194e-08
Bolting	GLM	7	176858017	T	C	0.372093	-4.68358	0.774681	1.82194e-08
Bolting	GLM	7	176858543	A	G	0.372093	-4.68358	0.774681	1.82194e-08
Bolting	GLM	7	176859269	A	G	0.372093	-4.68358	0.774681	1.82194e-08
Bolting	GLM	7	176861765	C	T	0.379845	-5.04045	0.753181	7.99136e-10
Bolting	GLM	7	176862333	A	G	0.372093	-4.68358	0.774681	1.82194e-08
Bolting	GLM	7	176863222	A	G	0.372093	-4.68358	0.774681	1.82194e-08
Bolting	GLM	7	176865120	T	A	0.372093	-4.68358	0.774681	1.82194e-08
Bolting	GLM	7	176865942	A	G	0.372093	-4.68358	0.774681	1.82194e-08
Bolting	GLM	7	176868499	T	C	0.379845	-5.04045	0.753181	7.99136e-10
Bolting	GLM	7	176868774	A	G	0.375969	-4.83356	0.769247	5.86645e-09
Bolting	GLM	7	176871699	A	G	0.372093	-4.68358	0.774681	1.82194e-08
Bolting	GLM	7	176874302	T	C	0.372093	-4.68358	0.774681	1.82194e-08
Bolting	GLM	7	176874838	T	C	0.372093	-4.68358	0.774681	1.82194e-08
Bolting	GLM	7	176879610	A	G	0.372093	-4.68358	0.774681	1.82194e-08
Bolting	GLM	7	176880676	G	A	0.372093	-4.68358	0.774681	1.82194e-08
Bolting	GLM	7	176882364	G	A	0.372093	-4.68358	0.774681	1.82194e-08
Bolting	GLM	7	176883183	A	T	0.372093	-4.68358	0.774681	1.82194e-08
Bolting	GLM	7	176885302	T	C	0.372093	-4.68358	0.774681	1.82194e-08
Bolting	GLM	7	176887055	T	C	0.372093	-4.68358	0.774681	1.82194e-08
Bolting	GLM	7	176887970	A	G	0.372093	-4.68358	0.774681	1.82194e-08
Bolting	GLM	7	176890014	A	C	0.372093	-4.68358	0.774681	1.82194e-08
Bolting	GLM	7	176890999	C	T	0.372093	-4.68358	0.774681	1.82194e-08
Bolting	GLM	7	176895281	A	G	0.372093	-4.68358	0.774681	1.82194e-08
Bolting	GLM	7	176895826	A	G	0.372093	-4.68358	0.774681	1.82194e-08
Bolting	GLM	7	176900907	C	A	0.372093	-4.68358	0.774681	1.82194e-08
Bolting	GLM	7	176902325	A	G	0.372093	-4.68358	0.774681	1.82194e-08
Bolting	GLM	7	176904227	A	T	0.372093	-4.68358	0.774681	1.82194e-08
Bolting	GLM	7	176908284	C	T	0.372093	-4.68358	0.774681	1.82194e-08
Bolting	GLM	7	176909315	A	G	0.372093	-4.68358	0.774681	1.82194e-08
Bolting	GLM	7	176909946	C	T	0.372093	-4.68358	0.774681	1.82194e-08
Bolting	GLM	7	176911756	T	C	0.372093	-4.68358	0.774681	1.82194e-08
Bolting	GLM	7	176913498	C	A	0.372093	-4.68358	0.774681	1.82194e-08
Bolting	GLM	7	176918754	C	CA	0.372093	-4.68358	0.774681	1.82194e-08
Bolting	GLM	7	176920044	A	G	0.372093	-4.68358	0.774681	1.82194e-08
Bolting	GLM	7	176920932	G	A	0.372093	-4.68358	0.774681	1.82194e-08
Bolting	GLM	7	176921926	C	A	0.372093	-4.68358	0.774681	1.82194e-08
Bolting	GLM	7	176923975	T	TA	0.372093	-4.68358	0.774681	1.82194e-08
Bolting	GLM	7	176924841	T	C	0.372093	-4.68358	0.774681	1.82194e-08
Bolting	GLM	7	176926453	A	G	0.372093	-4.68358	0.774681	1.82194e-08
Bolting	GLM	7	176930359	T	C	0.372093	-4.68358	0.774681	1.82194e-08
Bolting	GLM	7	176931014	A	G	0.372093	-4.68358	0.774681	1.82194e-08
Bolting	GLM	7	176941094	A	G	0.372093	-4.68358	0.774681	1.82194e-08
Bolting	GLM	7	176941816	G	T	0.372093	-4.68358	0.774681	1.82194e-08
Bolting	GLM	7	176946150	T	C	0.368217	-4.67905	0.773818	1.81429e-08
Bolting	GLM	7	176947182	T	C	0.372093	-4.68358	0.774681	1.82194e-08
Bolting	GLM	7	176948765	G	T	0.375969	-4.78902	0.774253	9.39052e-09
Bolting	GLM	7	176951899	A	G	0.379845	-5.04045	0.753181	7.99136e-10
Bolting	GLM	7	176953430	T	C	0.372093	-4.68358	0.774681	1.82194e-08
Bolting	GLM	7	176954601	A	AG	0.372093	-4.68358	0.774681	1.82194e-08
Bolting	GLM	7	176955461	C	T	0.372093	-4.68358	0.774681	1.82194e-08
Bolting	GLM	7	176957228	T	G	0.375969	-4.78902	0.774253	9.39052e-09
Bolting	GLM	7	176960059	G	A	0.372093	-4.68358	0.774681	1.82194e-08
Bolting	GLM	7	176962268	T	C	0.372093	-4.68358	0.774681	1.82194e-08
Bolting	GLM	7	176964351	T	C	0.372093	-4.68358	0.774681	1.82194e-08
Bolting	GLM	7	176981853	A	G	0.372093	-4.68358	0.774681	1.82194e-08
Bolting	GLM	7	177040842	A	G	0.348837	-4.74434	0.780832	1.57948e-08
Bolting	GLM	8	339335321	A	G	0.186047	-9.36717	1.54936	1.82194e-08
Bolting	GLM	8	339335466	T	A	0.186047	-9.36717	1.54936	1.82194e-08
Bolting	FarmCPU	2	145306370	C	T	0.399225	2.68154	0.297643	1.47356e-17
Bolting	FarmCPU	5	198713069	G	A	0.0930233	-3.98394	0.582808	9.62855e-14
Bolting	FarmCPU	7	176812430	G	GA	0.372093	-5.14928	0.348225	8.52543e-31
Bolting	FarmCPU	8	116174261	C	T	0.0775194	-2.67536	0.535392	1.10631e-08
Bolting (Destructive)	GLM	3	59664178	G	A	0.14433	-10.8525	1.73003	1.42337e-08
Bolting (Destructive)	GLM	3	105386016	G	A	0.14433	-10.8525	1.73003	1.42337e-08
Bolting (Destructive)	GLM	3	113901499	G	A	0.14433	-10.8525	1.73003	1.42337e-08
Bolting (Destructive)	GLM	3	149978561	C	T	0.14433	-10.8525	1.73003	1.42337e-08
Bolting (Destructive)	GLM	4	289211827	G	T	0.14433	-10.8525	1.73003	1.42337e-08
Bolting (Destructive)	GLM	5	307849910	T	C	0.14433	-10.8525	1.73003	1.42337e-08
Bolting (Destructive)	GLM	6	11866169	C	T	0.14433	-10.8525	1.73003	1.42337e-08
Bolting (Destructive)	GLM	7	42381098	C	T	0.14433	-10.8525	1.73003	1.42337e-08
Bolting (Destructive)	GLM	7	176610759	A	C	0.298969	-5.75229	0.860858	2.32226e-09
Bolting (Destructive)	GLM	7	176613500	T	C	0.28866	-5.42627	0.865015	1.42337e-08
Bolting (Destructive)	GLM	7	176614147	A	G	0.293814	-5.66736	0.868641	4.68944e-09
Bolting (Destructive)	GLM	7	176614445	T	C	0.298969	-5.75229	0.860858	2.32226e-09
Bolting (Destructive)	GLM	7	176615255	A	G	0.278351	-5.33474	0.86286	2.11477e-08
Bolting (Destructive)	GLM	7	176616624	A	G	0.28866	-5.42627	0.865015	1.42337e-08
Bolting (Destructive)	GLM	7	176644551	A	G	0.28866	-5.42627	0.865015	1.42337e-08
Bolting (Destructive)	GLM	7	176644940	T	A	0.298969	-5.75229	0.860858	2.32226e-09
Bolting (Destructive)	GLM	7	176645198	T	C	0.298969	-5.75229	0.860858	2.32226e-09
Bolting (Destructive)	GLM	7	176645419	C	T	0.298969	-5.75229	0.860858	2.32226e-09
Bolting (Destructive)	GLM	7	176645726	T	C	0.28866	-5.42627	0.865015	1.42337e-08
Bolting (Destructive)	GLM	7	176646082	C	G	0.298969	-5.75229	0.860858	2.32226e-09
Bolting (Destructive)	GLM	7	176646759	A	G	0.298969	-5.75229	0.860858	2.32226e-09
Bolting (Destructive)	GLM	7	176647028	T	C	0.298969	-5.75229	0.860858	2.32226e-09
Bolting (Destructive)	GLM	7	176650172	G	A	0.28866	-5.42627	0.865015	1.42337e-08
Bolting (Destructive)	GLM	7	176650557	G	T	0.298969	-5.75229	0.860858	2.32226e-09
Bolting (Destructive)	GLM	7	176650877	T	C	0.298969	-5.75229	0.860858	2.32226e-09
Bolting (Destructive)	GLM	7	176651098	A	T	0.298969	-5.75229	0.860858	2.32226e-09
Bolting (Destructive)	GLM	7	176651225	C	T	0.28866	-5.42627	0.865015	1.42337e-08
Bolting (Destructive)	GLM	7	176651835	A	G	0.298969	-5.75229	0.860858	2.32226e-09
Bolting (Destructive)	GLM	7	176652071	A	C	0.298969	-5.75229	0.860858	2.32226e-09
Bolting (Destructive)	GLM	7	176653479	A	C	0.298969	-5.75229	0.860858	2.32226e-09
Bolting (Destructive)	GLM	7	176654611	A	G	0.314433	-6.38571	0.870054	1.18527e-10
Bolting (Destructive)	GLM	7	176656185	T	C	0.298969	-5.75229	0.860858	2.32226e-09
Bolting (Destructive)	GLM	7	176656510	A	G	0.298969	-5.75229	0.860858	2.32226e-09
Bolting (Destructive)	GLM	7	176656824	T	C	0.298969	-5.75229	0.860858	2.32226e-09
Bolting (Destructive)	GLM	7	176657627	A	C	0.298969	-5.75229	0.860858	2.32226e-09
[truncated: 90 more rows]

## Sheet: TableS8
Supplementary Table 8. Phased PHYC lettuce haplotypes in our collection (n=445).
Species	CGN Number	Species	TKI	Haplotype	Sample Code	Variant
L. aculeata	CGN09357	other	TKI-464	H03	s446	V084:V093
L. aculeata	CGN15692	other	TKI-465	H03	s447	V094:V095
L. altaica	CGN04664	other	TKI-466	H10	s448	V030:V031
L. altaica	CGN20693	other	TKI-394	H10	s382	V029:V030
L. canadensis	CGN14308	other	TKI-473	H31	s454	V162
L. canadensis	CGN14308	other	TKI-473	H39	s454	V202
L. canadensis	CGN17388	other	TKI-474	H32	s455	V167
L. canadensis	CGN17388	other	TKI-474	H40	s455	V203
L. georgica	CGN14315	other	TKI-452	H16	s440	V194
L. georgica	CGN14315	other	TKI-452	H38	s440	V201
L. georgica	CGN15677	other	TKI-453	H16	s441	V197:V199
L. georgica	CGN15679	other	TKI-454	H16	s442	V196:V198
L. georgica	CGN15680	other	TKI-455	H16	s443	V200
L. georgica	CGN15680	other	TKI-455	H37	s443	V192
L. georgica	CGN15681	other	TKI-456	H16	s444	V096
L. georgica	CGN15681	other	TKI-456	H36	s444	V191
L. georgica	CGN16204	other	TKI-462	H16	s445	V193:V195
L. georgica	CGN22690	other	TKI-449	H16	s437	V189
L. georgica	CGN22690	other	TKI-449	H33	s437	V187
L. homblei	CGN11322	other	TKI-476	H23	s456	V165:V166
L. indica	CGN14312	other	TKI-477	H22	s457	V163:V164
L. palmensis	PV15223	other	TKI-494	H25	s461	V161
L. sagittata	HRIGRU 4952	other	TKI-481	H03	s459	V085:V093
L. saligna	CGN05147	L. saligna	TKI-341	H12	s332	V218
L. saligna	CGN05147	L. saligna	TKI-341	H13	s332	V215
L. saligna	CGN05271	L. saligna	TKI-342	H12	s333	V209
L. saligna	CGN05271	L. saligna	TKI-342	H13	s333	V213
L. saligna	CGN05282	L. saligna	TKI-343	H09	s334	V280
L. saligna	CGN05282	L. saligna	TKI-343	H28	s334	V284
L. saligna	CGN05301	L. saligna	TKI-344	H12	s335	V206
L. saligna	CGN05301	L. saligna	TKI-344	H13	s335	V212
L. saligna	CGN05304	L. saligna	TKI-345	H09	s336	V244
L. saligna	CGN05304	L. saligna	TKI-345	H14	s336	V246
L. saligna	CGN05306	L. saligna	TKI-347	H09	s337	V281
L. saligna	CGN05306	L. saligna	TKI-347	H19	s337	V282
L. saligna	CGN05309	L. saligna	TKI-348	H09	s338	V242
L. saligna	CGN05309	L. saligna	TKI-348	H14	s338	V251
L. saligna	CGN05310	L. saligna	TKI-349	H09	s339	V276
L. saligna	CGN05310	L. saligna	TKI-349	H14	s339	V277
L. saligna	CGN05311	L. saligna	TKI-350	H09	s340	V243
L. saligna	CGN05311	L. saligna	TKI-350	H14	s340	V245
L. saligna	CGN05313	L. saligna	TKI-351	H09	s341	V244
L. saligna	CGN05313	L. saligna	TKI-351	H14	s341	V249
L. saligna	CGN05314	L. saligna	TKI-352	H09	s342	V283
L. saligna	CGN05314	L. saligna	TKI-352	H28	s342	V284
L. saligna	CGN05315	L. saligna	TKI-353	H09	s343	V238
L. saligna	CGN05315	L. saligna	TKI-353	H14	s343	V239
L. saligna	CGN05317	L. saligna	TKI-354	H09	s344	V240
L. saligna	CGN05317	L. saligna	TKI-354	H14	s344	V247
L. saligna	CGN05318	L. saligna	TKI-355	H09	s345	V278
L. saligna	CGN05318	L. saligna	TKI-355	H14	s345	V279
L. saligna	CGN05319	L. saligna	TKI-356	H24	s346	V260
L. saligna	CGN05319	L. saligna	TKI-356	H27	s346	V259
L. saligna	CGN05320	L. saligna	TKI-357	H09	s347	V225
L. saligna	CGN05320	L. saligna	TKI-357	H19	s347	V226
L. saligna	CGN05321	L. saligna	TKI-358	H09	s348	V244
L. saligna	CGN05321	L. saligna	TKI-358	H14	s348	V250
L. saligna	CGN05322	L. saligna	TKI-359	H09	s349	V221
L. saligna	CGN05322	L. saligna	TKI-359	H14	s349	V224
L. saligna	CGN05323	L. saligna	TKI-360	H18	s350	V256
L. saligna	CGN05323	L. saligna	TKI-360	H41	s350	V255
L. saligna	CGN05325	L. saligna	TKI-362	H09	s351	V244
L. saligna	CGN05325	L. saligna	TKI-362	H14	s351	V248
L. saligna	CGN05326	L. saligna	TKI-363	H18	s352	V257
L. saligna	CGN05326	L. saligna	TKI-363	H26	s352	V258
L. saligna	CGN05327	L. saligna	TKI-364	H12	s353	V207
L. saligna	CGN05327	L. saligna	TKI-364	H13	s353	V211
L. saligna	CGN05329	L. saligna	TKI-365	H08	s354	V264:V269
L. saligna	CGN05330	L. saligna	TKI-366	H09	s355	V220
L. saligna	CGN05330	L. saligna	TKI-366	H14	s355	V222
L. saligna	CGN05882	L. saligna	TKI-367	H09	s356	V283
L. saligna	CGN05882	L. saligna	TKI-367	H19	s356	V282
L. saligna	CGN05895	L. saligna	TKI-368	H09	s357	V241
L. saligna	CGN05895	L. saligna	TKI-368	H14	s357	V250
L. saligna	CGN05947	L. saligna	TKI-369	H24	s358	V261
L. saligna	CGN05947	L. saligna	TKI-369	H27	s358	V259
L. saligna	CGN09311	L. saligna	TKI-370	H18	s359	V254
L. saligna	CGN09311	L. saligna	TKI-370	H26	s359	V258
L. saligna	CGN09313	L. saligna	TKI-371	H09	s360	V221
L. saligna	CGN09313	L. saligna	TKI-371	H14	s360	V223
L. saligna	CGN09314	L. saligna	TKI-372	H09	s361	V252
L. saligna	CGN09314	L. saligna	TKI-372	H14	s361	V253
L. saligna	CGN11341	L. saligna	TKI-373	H08	s362	V227:V228
L. saligna	CGN13326	L. saligna	TKI-374	H12	s363	V219
L. saligna	CGN13326	L. saligna	TKI-374	H13	s363	V216
L. saligna	CGN13327	L. saligna	TKI-375	H12	s364	V274
L. saligna	CGN13327	L. saligna	TKI-375	H13	s364	V271
L. saligna	CGN13330	L. saligna	TKI-376	H08	s365	V229:V235
L. saligna	CGN13371	L. saligna	TKI-377	H08	s366	V230:V233
L. saligna	CGN13374	L. saligna	TKI-378	H12	s367	V214
L. saligna	CGN13374	L. saligna	TKI-378	H13	s367	V216
L. saligna	CGN13375	L. saligna	TKI-379	H12	s368	V217
L. saligna	CGN13375	L. saligna	TKI-379	H13	s368	V215
L. saligna	CGN15697	L. saligna	TKI-380	H08	s369	V236:V237
L. saligna	CGN15699	L. saligna	TKI-381	H12	s370	V273
L. saligna	CGN15699	L. saligna	TKI-381	H13	s370	V272
L. saligna	CGN15705	L. saligna	TKI-382	H17	s371	V285:V286
L. saligna	CGN15716	L. saligna	TKI-383	H17	s372	V285:V286
L. saligna	CGN15726	L. saligna	TKI-384	H08	s373	V230:V234
L. saligna	CGN16245	L. saligna	TKI-386	H12	s374	V205
L. saligna	CGN16245	L. saligna	TKI-386	H13	s374	V212
L. saligna	CGN17386	L. saligna	TKI-387	H08	s375	V262:V263
L. saligna	CGN17444	L. saligna	TKI-388	H12	s376	V208
L. saligna	CGN17444	L. saligna	TKI-388	H13	s376	V212
L. saligna	CGN18674	L. saligna	TKI-389	H12	s377	V273
L. saligna	CGN18674	L. saligna	TKI-389	H13	s377	V272
L. saligna	CGN19038	L. saligna	TKI-390	H08	s378	V265:V270
L. saligna	CGN19047	L. saligna	TKI-391	H12	s379	V273
L. saligna	CGN19047	L. saligna	TKI-391	H13	s379	V272
L. saligna	CGN19049	L. saligna	TKI-392	H08	s380	V265:V267
L. saligna	CGN20121	L. saligna	TKI-393	H08	s381	V264:V267
L. saligna	CGN20697	L. saligna	TKI-395	H08	s383	V231:V232
L. saligna	CGN21395	L. saligna	TKI-396	H12	s384	V208
L. saligna	CGN21395	L. saligna	TKI-396	H13	s384	V212
L. saligna	CGN21396	L. saligna	TKI-397	H12	s385	V208
L. saligna	CGN21396	L. saligna	TKI-397	H13	s385	V210
L. saligna	CGN21397	L. saligna	TKI-398	H08	s386	V263:V268
L. saligna	CGN21406	L. saligna	TKI-399	H12	s387	V275
L. saligna	CGN21406	L. saligna	TKI-399	H13	s387	V272
L. saligna	CGN23883	L. saligna	TKI-400	H08	s388	V264:V266
L. saligna	PV15242	L. saligna	TKI-401	H01	s389	V064:V067
L. sativa	CGN04777	L. sativa	TKI-139	H03	s130	V084:V093
L. sativa	CGN04947	L. sativa	TKI-144	H04	s135	V011:V013
L. sativa	CGN10910	L. sativa	TKI-037	H03	s032	V084:V093
L. sativa	CGN13385	L. sativa	TKI-096	H03	s088	V075:V078
L. sativa	CGN10931	L. sativa	TKI-138	H03	s129	V086
L. sativa	CGN16264	L. sativa	TKI-059	H03	s053	V083:V084
L. sativa	CGN11384	L. sativa	TKI-124	H03	s116	V084:V089
L. sativa	CGN13367	L. sativa	TKI-129	H03	s121	V084:V092
L. sativa	CGN04797	L. sativa	TKI-119	H03	s111	V084:V093
L. sativa	CGN13298	L. sativa	TKI-127	H03	s119	V084:V089
L. sativa	CGN19067	L. sativa	TKI-062	H03	s054	V084:V089
L. sativa	CGN05061	L. sativa	TKI-136	H03	s127	V084:V089
L. sativa	CGN05862	L. sativa	TKI-080	H03	s072	V087:V089
L. sativa	CGN06018	L. sativa	TKI-093	H03	s085	V083:V084
L. sativa	CGN04740	L. sativa	TKI-099	H02	s091	V006:V007
L. sativa	CGN04552	L. sativa	TKI-098	H03	s090	V073:V076
L. sativa	CGN04552	L. sativa	TKI-098	H03	s090d	V074:V077
L. sativa	CGN18663	L. sativa	TKI-087	H02	s079	V001
L. sativa	CGN04614	L. sativa	TKI-007	H03	s006	V084:V089
L. sativa	CGN05246	L. sativa	TKI-023	H03	s018	V084:V089
L. sativa	CGN09337	L. sativa	TKI-033	H03	s028	V085:V088
L. sativa	CGN10961	L. sativa	TKI-039	H03	s034	V085:V088
L. sativa	CGN11432	L. sativa	TKI-050	H03	s045	V072:V084
L. sativa	CGN05852	L. sativa	TKI-122	H02	s114	V001:V003
L. sativa	CGN13363	L. sativa	TKI-128	H03	s120	V084:V089
L. sativa	CGN05292	L. sativa	TKI-137	H03	s128	V084:V093
L. sativa	CGN11444	L. sativa	TKI-125	H02	s117	V001:V004
L. sativa	CGN09340	L. sativa	TKI-034	H02	s029	V001
L. sativa	CGN04536	L. sativa	TKI-003	H03	s003	V084:V093
L. sativa	CGN11340	L. sativa	TKI-043	H03	s038	V084:V089
L. sativa	CGN11403	L. sativa	TKI-048	H03	s043	V085:V088
L. sativa	CGN11424	L. sativa	TKI-049	H03	s044	V084:V089
L. sativa	CGN13314	L. sativa	TKI-051	H03	s046	V082:V088
L. sativa	CGN04828	L. sativa	TKI-013	H03	s010	V086:V092
L. sativa	CGN05201	L. sativa	TKI-022	H03	s017	V084:V091
L. sativa	CGN10966	L. sativa	TKI-041	H02	s036	V001:V004
L. sativa	CGN04618	L. sativa	TKI-008	H03	s007	V086:V092
L. sativa	CGN04642	L. sativa	TKI-118	H03	s110	V084:V093
L. sativa	CGN04647	L. sativa	TKI-072	H02	s064	V001:V004
L. sativa	CGN04818	L. sativa	TKI-011	H03	s009	V084:V093
L. sativa	CGN05813	L. sativa	TKI-026	H03	s021	V084:V089
L. sativa	CGN10956	L. sativa	TKI-123	H02	s115	V001:V004
L. sativa	CGN11379	L. sativa	TKI-047	H02	s042	V001:V003
L. sativa	CGN09377	L. sativa	TKI-094	H03	s086	V085:V093
L. sativa	CGN11338	L. sativa	TKI-042	H03	s037	V084:V093
L. sativa	CGN20716	L. sativa	TKI-064	H03	s056	V085:V091
L. sativa	CGN24676	L. sativa	TKI-088	H03	s080	V085:V089
L. sativa	CGN24683	L. sativa	TKI-067	H03	s059	V084:V093
L. sativa	CGN05163	L. sativa	TKI-020	H03	s015	V084:V090
L. sativa	CGN05957	L. sativa	TKI-027	H01	s022	V064:V067
L. sativa	CGN05063	L. sativa	TKI-120	H02	s112	V001:V004
L. sativa	CGN11445	L. sativa	TKI-126	H02	s118	V001:V004
L. sativa	CGN04613	L. sativa	TKI-006	H02	s005	V001
L. sativa	CGN04528	L. sativa	TKI-002	H02	s002	V001:V003
L. sativa	CGN04840	L. sativa	TKI-103	H03	s095	V080:V093
L. sativa	CGN09381	L. sativa	TKI-081	H03	s073	V085:V092
L. sativa	CGN14606	L. sativa	TKI-130	H02	s122	V001:V004
L. sativa	CGN14606	L. sativa	TKI-130	H02	s122d	V001:V004
L. sativa	CGN05959	L. sativa	TKI-028	H02	s023	V001:V005
L. sativa	CGN06003	L. sativa	TKI-109	H02	s101	V001
L. sativa	CGN04888	L. sativa	TKI-014	H02	s011	V001:V004
L. sativa	CGN16217	L. sativa	TKI-057	H03	s051	V084:V093
L. sativa	CGN24689	L. sativa	TKI-089	H03	s081	V084:V089
L. sativa	PV15020	L. sativa	TKI-495	H02	s462	V001:V003
L. sativa	CGN16256	L. sativa	TKI-058	H02	s052	V001:V003
L. sativa	CGN14647	L. sativa	TKI-084	H03	s076	V081:V089
L. sativa	CGN09380	L. sativa	TKI-036	H02	s031	V001:V004
L. sativa	CGN14681	L. sativa	TKI-056	H02	s050	V001
L. sativa	CGN10945	L. sativa	TKI-038	H02	s033	V001:V004
L. sativa	CGN09341	L. sativa	TKI-035	H02	s030	V001
L. sativa	CGN04766	L. sativa	TKI-101	H02	s093	V002:V003
L. sativa	CGN16262	L. sativa	TKI-086	H02	s078	V001:V004
L. sativa	CGN05140	L. sativa	TKI-019	H02	s014	V001:V004
L. sativa	CGN05257	L. sativa	TKI-024	H02	s019	V001:V005
L. sativa	CGN05281	L. sativa	TKI-025	H02	s020	V001:V003
L. sativa	CGN14635	L. sativa	TKI-054	H02	s048	V001
L. sativa	CGN20139	L. sativa	TKI-063	H02	s055	V001:V004
L. sativa	CGN05057	L. sativa	TKI-105	H02	s097	V001
L. sativa	CGN05972	L. sativa	TKI-029	H02	s024	V001:V004
L. sativa	CGN04574	L. sativa	TKI-004	H02	s004	V001:V004
L. sativa	CGN09328	L. sativa	TKI-032	H02	s027	V001
L. sativa	CGN05175	L. sativa	TKI-021	H02	s016	V001:V004
L. sativa	CGN10976	L. sativa	TKI-082	H02	s074	V001:V004
L. sativa	CGN11374	L. sativa	TKI-046	H02	s041	V001:V004
L. sativa	CGN24542	L. sativa	TKI-066	H02	s058	V001
L. sativa	CGN19069	L. sativa	TKI-132	H02	s124	V001:V004
L. sativa	CGN04746	L. sativa	TKI-100	H02	s092	V001
L. sativa	CGN05169	L. sativa	TKI-076	H02	s068	V001:V004
L. sativa	CGN05121	L. sativa	TKI-017	H02	s013	V002:V005
L. sativa	CGN04581	L. sativa	TKI-071	H02	s063	V001
L. sativa	CGN05238	L. sativa	TKI-106	H02	s098	V001:V004
L. sativa	CGN05827	L. sativa	TKI-108	H02	s100	V001
L. sativa	CGN04895	L. sativa	TKI-016	H02	s012	V001:V004
L. sativa	CGN06009	L. sativa	TKI-030	H02	s025	V001:V005
L. sativa	CGN14598	L. sativa	TKI-112	H02	s104	V001:V004
L. sativa	CGN05170	L. sativa	TKI-077	H02	s069	V001:V004
L. sativa	CGN14626	L. sativa	TKI-053	H02	s047	V001:V004
L. sativa	CGN04713	L. sativa	TKI-009	H02	s008	V001:V004
L. sativa	CGN04832	L. sativa	TKI-102	H02	s094	V001:V004
L. sativa	CGN05004	L. sativa	TKI-104	H02	s096	V001:V004
L. sativa	CGN09375	L. sativa	TKI-110	H02	s102	V001:V005
L. sativa	CGN11339	L. sativa	TKI-095	H02	s087	V001:V004
L. sativa	CGN10965	L. sativa	TKI-040	H02	s035	V001
L. sativa	CGN14640	L. sativa	TKI-055	H02	s049	V001:V004
L. sativa	CGN14702	L. sativa	TKI-085	H03	s077	V084:V093
L. sativa	CGN24530	L. sativa	TKI-065	H03	s057	V084:V093
L. sativa	CGN25052	L. sativa	TKI-135	H02	s126	V001:V003
L. sativa	CGN25052	L. sativa	TKI-135	H02	s126d	V001:V003
L. sativa	CGN04986	L. sativa	TKI-075	H02	s067	V001:V004
L. sativa	CGN11355	L. sativa	TKI-044	H02	s039	V001:V004
L. sativa	CGN11364	L. sativa	TKI-045	H02	s040	V001
L. sativa	CGN05241	L. sativa	TKI-121	H02	s113	V001:V003
L. sativa	CGN18720	L. sativa	TKI-115	H02	s107	V001:V004
L. sativa	CGN04495	L. sativa	TKI-068	H02	s060	V001:V004
L. sativa	CGN04709	L. sativa	TKI-073	H02	s065	V001:V004
L. sativa	CGN11440	L. sativa	TKI-083	H02	s075	V001
L. sativa	CGN05253	L. sativa	TKI-079	H02	s071	V001:V004
L. sativa	CGN24515	L. sativa	TKI-116	H02	s108	V001
L. sativa	CGN17410	L. sativa	TKI-131	H02	s123	V001:V004
L. sativa	CGN17410	L. sativa	TKI-131	H02	s123d	V001
L. sativa	CGN24517	L. sativa	TKI-097	H02	s089	V001
L. sativa	CGN04508	L. sativa	TKI-069	H02	s061	V001
L. sativa	CGN04496	L. sativa	TKI-001	H02	s001	V001:V005
L. sativa	CGN04542	L. sativa	TKI-070	H02	s062	V001:V003
L. sativa	CGN14656	L. sativa	TKI-113	H02	s105	V001:V004
L. sativa	CGN25047	L. sativa	TKI-090	H02	s082	V001
L. sativa	CGN04868	L. sativa	TKI-074	H02	s066	V001:V005
L. sativa	CGN09376	L. sativa	TKI-111	H02	s103	V001
L. sativa	CGN16252	L. sativa	TKI-114	H02	s106	V001:V003
L. sativa	CGN05182	L. sativa	TKI-078	H02	s070	V001:V004
L. sativa	CGN05249	L. sativa	TKI-107	H02	s099	V001:V004
L. sativa	CGN24776	L. sativa	TKI-117	H02	s109	V001:V004
L. sativa	CGN06012	L. sativa	TKI-031	H02	s026	V001:V004
L. sativa	CGN25055	L. sativa	TKI-091	H02	s083	V001:V004
L. sativa	Salinas	L. sativa	TKI-092	H02	s084	V001
L. sativa	CGN04770	L. sativa	TKI-140	H03	s131	V083:V084
L. sativa	CGN04775	L. sativa	TKI-141	H03	s132	V084:V089
L. sativa	CGN24778	L. sativa	TKI-134	H02	s125	V001
L. sativa x L. serriola	CGN04790	L. sativa x L. serriola	TKI-468	H03	s450	V084:V093
L. sativa x L. serriola	CGN04971	L. sativa x L. serriola	TKI-145	H03	s136	V082:V092
L. sativa x L. serriola	CGN05016	L. sativa x L. serriola	TKI-147	H01	s138	V070
L. sativa x L. serriola	CGN05083	L. sativa x L. serriola	TKI-149	H03	s140	V084:V093
L. sativa x L. serriola	CGN05805	L. sativa x L. serriola	TKI-469	H03	s451	V084:V089
L. serriola	CGN04799	L. serriola	TKI-142	H04	s133	V035:V037
L. serriola	CGN04800	L. serriola	TKI-143	H04	s134	V036:V037
L. serriola	CGN05009	L. serriola	TKI-146	H01	s137	V022
L. serriola	CGN05075	L. serriola	TKI-148	H01	s139	V066
L. serriola	CGN05075	L. serriola	TKI-148	H03	s139	V079
L. serriola	CGN05099	L. serriola	TKI-150	H04	s141	V050
L. serriola	CGN05101	L. serriola	TKI-151	H07	s142	V168:V169
L. serriola	CGN05112	L. serriola	TKI-152	H07	s143	V168:V169
L. serriola	CGN05146	L. serriola	TKI-153	H04	s144	V019
L. serriola	CGN05149	L. serriola	TKI-154	H04	s145	V018:V019
L. serriola	CGN05150	L. serriola	TKI-155	H04	s146	V009
L. serriola	CGN05152	L. serriola	TKI-156	H01	s147	V044
L. serriola	CGN05153	L. serriola	TKI-157	H01	s148	V047:V048
L. serriola	CGN05154	L. serriola	TKI-158	H01	s149	V022
L. serriola	CGN05155	L. serriola	TKI-159	H01	s150	V065
L. serriola	CGN05158	L. serriola	TKI-160	H01	s151	V064:V067
L. serriola	CGN05205	L. serriola	TKI-161	H01	s152	V064:V067
L. serriola	CGN05312	L. serriola	TKI-162	H04	s153	V050
L. serriola	CGN05316	L. serriola	TKI-163	H04	s154	V050
L. serriola	CGN05784	L. serriola	TKI-164	H01	s155	V064
L. serriola	CGN05804	L. serriola	TKI-165	H01	s156	V063
L. serriola	CGN05846	L. serriola	TKI-166	H01	s157	V064
L. serriola	CGN05847	L. serriola	TKI-167	H01	s158	V071
L. serriola	CGN05860	L. serriola	TKI-168	H01	s159	V022:V023
L. serriola	CGN05868	L. serriola	TKI-169	H01	s160	V069
L. serriola	CGN05868	L. serriola	TKI-169	H03	s160	V076
L. serriola	CGN05881	L. serriola	TKI-170	H04	s161	V038:V039
L. serriola	CGN05901	L. serriola	TKI-171	H04	s162	V050
L. serriola	CGN05916	L. serriola	TKI-172	H04	s163	V050
L. serriola	CGN05934	L. serriola	TKI-173	H04	s164	V051
L. serriola	CGN05939	L. serriola	TKI-174	H07	s165	V168:V169
L. serriola	CGN05953	L. serriola	TKI-175	H04	s166	V011
L. serriola	CGN05988	L. serriola	TKI-176	H01	s167	V064
L. serriola	CGN05991	L. serriola	TKI-177	H01	s168	V065:V068
L. serriola	CGN09283	L. serriola	TKI-178	H04	s169	V050
L. serriola	CGN09285	L. serriola	TKI-179	H01	s170	V024
L. serriola	CGN09291	L. serriola	TKI-180	H07	s171	V168
L. serriola	CGN09293	L. serriola	TKI-181	H04	s172	V019
L. serriola	CGN09300	L. serriola	TKI-182	H01	s173	V063
L. serriola	CGN09300	L. serriola	TKI-182	H07	s173	V170
L. serriola	CGN09308	L. serriola	TKI-183	H01	s174	V063
L. serriola	CGN09309	L. serriola	TKI-184	H01	s175	V063
L. serriola	CGN09310	L. serriola	TKI-185	H01	s176	V064
L. serriola	CGN10877	L. serriola	TKI-186	H01	s177	V022
L. serriola	CGN10886	L. serriola	TKI-187	H01	s178	V022
L. serriola	CGN10887	L. serriola	TKI-188	H01	s179	V064
L. serriola	CGN10895	L. serriola	TKI-189	H01	s180	V065
L. serriola	CGN10896	L. serriola	TKI-190	H01	s181	V022:V023
L. serriola	CGN10900	L. serriola	TKI-191	H07	s182	V176:V177
L. serriola	CGN10902	L. serriola	TKI-192	H04	s183	V049
L. serriola	CGN10903	L. serriola	TKI-193	H01	s184	V016
L. serriola	CGN10903	L. serriola	TKI-193	H04	s184	V015
L. serriola	CGN10907	L. serriola	TKI-194	H05	s185	V017
L. serriola	CGN10938	L. serriola	TKI-195	H01	s186	V022
L. serriola	CGN10939	L. serriola	TKI-196	H01	s187	V022
L. serriola	CGN10978	L. serriola	TKI-197	H05	s188	V204
L. serriola	CGN10979	L. serriola	TKI-198	H05	s189	V204
L. serriola	CGN11327	L. serriola	TKI-199	H04	s190	V009
L. serriola	CGN11328	L. serriola	TKI-200	H07	s191	V181:V184
L. serriola	CGN11333	L. serriola	TKI-201	H07	s192	V178:V181
L. serriola	CGN11334	L. serriola	TKI-202	H04	s193	V010
L. serriola	CGN11335	L. serriola	TKI-203	H01	s194	V022
L. serriola	CGN11402	L. serriola	TKI-204	H01	s195	V021
L. serriola	CGN13324	L. serriola	TKI-205	H15	s196	V046
L. serriola	CGN13336	L. serriola	TKI-206	H01	s197	V022:V023
L. serriola	CGN13340	L. serriola	TKI-207	H04	s198	V011
L. serriola	CGN13354	L. serriola	TKI-208	H01	s199	V064
L. serriola	CGN13358	L. serriola	TKI-209	H01	s200	V064
L. serriola	CGN13372	L. serriola	TKI-210	H15	s201	V046
L. serriola	CGN13373	L. serriola	TKI-211	H15	s202	V046
L. serriola	CGN13387	L. serriola	TKI-212	H15	s203	V046
L. serriola	CGN14233	L. serriola	TKI-213	H01	s204	V022
L. serriola	CGN14241	L. serriola	TKI-214	H01	s205	V022
L. serriola	CGN14245	L. serriola	TKI-215	H01	s206	V022:V023
L. serriola	CGN14246	L. serriola	TKI-216	H01	s207	V022
L. serriola	CGN14250	L. serriola	TKI-217	H01	s208	V022
L. serriola	CGN14251	L. serriola	TKI-218	H01	s209	V022
L. serriola	CGN14255	L. serriola	TKI-219	H01	s210	V022
L. serriola	CGN14256	L. serriola	TKI-220	H01	s211	V022:V023
L. serriola	CGN14260	L. serriola	TKI-221	H01	s212	V022
L. serriola	CGN14263	L. serriola	TKI-222	H01	s213	V022
L. serriola	CGN14270	L. serriola	TKI-223	H01	s214	V022
L. serriola	CGN14272	L. serriola	TKI-224	H01	s215	V022:V023
L. serriola	CGN14275	L. serriola	TKI-225	H05	s216	V060
L. serriola	CGN14279	L. serriola	TKI-226	H01	s217	V022:V023
L. serriola	CGN14280	L. serriola	TKI-227	H05	s218	V060
L. serriola	CGN14296	L. serriola	TKI-228	H01	s219	V064
L. serriola	CGN14311	L. serriola	TKI-229	H04	s220	V019
L. serriola	CGN14313	L. serriola	TKI-230	H07	s221	V172:V174
L. serriola	CGN15672	L. serriola	TKI-231	H07	s222	V172:V174
L. serriola	CGN15673	L. serriola	TKI-232	H04	s223	V014
L. serriola	CGN15675	L. serriola	TKI-233	H05	s224	V060
L. serriola	CGN15678	L. serriola	TKI-234	H04	s225	V009:V012
L. serriola	CGN15685	L. serriola	TKI-235	H05	s226	V056
L. serriola	CGN15687	L. serriola	TKI-236	H07	s227	V185:V186
L. serriola	CGN15688	L. serriola	TKI-237	H07	s228	V178:V181
L. serriola	CGN15689	L. serriola	TKI-238	H07	s229	V181:V184
L. serriola	CGN15691	L. serriola	TKI-239	H07	s230	V185:V186
L. serriola	CGN15694	L. serriola	TKI-240	H07	s231	V180:V183
L. serriola	CGN15696	L. serriola	TKI-241	H07	s232	V178:V181
L. serriola	CGN15700	L. serriola	TKI-242	H07	s233	V178:V181
L. serriola	CGN15702	L. serriola	TKI-243	H07	s234	V179:V182
L. serriola	CGN15706	L. serriola	TKI-244	H05	s235	V058:V059
L. serriola	CGN15709	L. serriola	TKI-245	H05	s236	V061
L. serriola	CGN15712	L. serriola	TKI-246	H07	s237	V171:V172
L. serriola	CGN15713	L. serriola	TKI-247	H01	s238	V047:V048
L. serriola	CGN15722	L. serriola	TKI-248	H07	s239	V171:V172
L. serriola	CGN15724	L. serriola	TKI-249	H05	s240	V060
L. serriola	CGN15728	L. serriola	TKI-250	H05	s241	V040:V041
L. serriola	CGN15729	L. serriola	TKI-251	H05	s242	V056
L. serriola	CGN15730	L. serriola	TKI-252	H05	s243	V060
L. serriola	CGN15731	L. serriola	TKI-253	H05	s244	V041
L. serriola	CGN15734	L. serriola	TKI-254	H01	s245	V042:V043
L. serriola	CGN15735	L. serriola	TKI-255	H05	s246	V060
L. serriola	CGN15736	L. serriola	TKI-256	H07	s247	V173:V175
L. serriola	CGN15737	L. serriola	TKI-257	H05	s248	V059:V061
L. serriola	CGN16184	L. serriola	TKI-258	H01	s249	V047:V048
L. serriola	CGN16193	L. serriola	TKI-259	H01	s250	V064
L. serriola	CGN16210	L. serriola	TKI-260	H01	s251	V022:V023
L. serriola	CGN16279	L. serriola	TKI-261	H01	s252	V064:V067
L. serriola	CGN16286	L. serriola	TKI-262	H01	s253	V022:V023
L. serriola	CGN16287	L. serriola	TKI-263	H01	s254	V022
L. serriola	CGN16289	L. serriola	TKI-264	H04	s255	V011:V013
L. serriola	CGN17387	L. serriola	TKI-265	H01	s256	V042
L. serriola	CGN17389	L. serriola	TKI-266	H04	s257	V019:V020
L. serriola	CGN17427	L. serriola	TKI-267	H01	s258	V022
L. serriola	CGN17428	L. serriola	TKI-268	H04	s259	V033
L. serriola	CGN17430	L. serriola	TKI-269	H01	s260	V022:V023
L. serriola	CGN17440	L. serriola	TKI-270	H04	s261	V011
L. serriola	CGN17442	L. serriola	TKI-271	H01	s262	V064:V067
L. serriola	CGN17446	L. serriola	TKI-272	H04	s263	V019:V020
L. serriola	CGN18630	L. serriola	TKI-273	H01	s264	V022
L. serriola	CGN18652	L. serriola	TKI-274	H04	s265	V033:V034
L. serriola	CGN18657	L. serriola	TKI-275	H01	s266	V063
L. serriola	CGN18666	L. serriola	TKI-276	H04	s267	V019
L. serriola	CGN18668	L. serriola	TKI-277	H04	s268	V019
L. serriola	CGN18670	L. serriola	TKI-278	H04	s269	V019
L. serriola	CGN18675	L. serriola	TKI-279	H01	s270	V022
L. serriola	CGN18676	L. serriola	TKI-280	H01	s271	V022
L. serriola	CGN18991	L. serriola	TKI-281	H05	s272	V060
L. serriola	CGN18993	L. serriola	TKI-282	H04	s273	V011
L. serriola	CGN18994	L. serriola	TKI-283	H04	s274	V011
L. serriola	CGN19035	L. serriola	TKI-284	H01	s275	V065
L. serriola	CGN19044	L. serriola	TKI-285	H01	s276	V024:V026
L. serriola	CGN19052	L. serriola	TKI-286	H04	s277	V009
L. serriola	CGN19054	L. serriola	TKI-287	H15	s278	V046
L. serriola	CGN19058	L. serriola	TKI-288	H01	s279	V025
L. serriola	CGN20073	L. serriola	TKI-289	H01	s280	V064:V067
L. serriola	CGN20090	L. serriola	TKI-290	H01	s281	V022
L. serriola	CGN20113	L. serriola	TKI-291	H01	s282	V022:V023
L. serriola	CGN20116	L. serriola	TKI-292	H01	s283	V064
L. serriola	CGN20682	L. serriola	TKI-293	H01	s284	V022:V023
L. serriola	CGN20690	L. serriola	TKI-294	H10	s285	V032
L. serriola	CGN20702	L. serriola	TKI-295	H10	s286	V031:V032
L. serriola	CGN21373	L. serriola	TKI-296	H01	s287	V022:V023
L. serriola	CGN21374	L. serriola	TKI-297	H04	s288	V033
L. serriola	CGN21375	L. serriola	TKI-298	H01	s289	V065
L. serriola	CGN21377	L. serriola	TKI-299	H01	s290	V047
L. serriola	CGN21379	L. serriola	TKI-300	H01	s291	V022
L. serriola	CGN21380	L. serriola	TKI-301	H01	s292	V044
L. serriola	CGN21382	L. serriola	TKI-302	H01	s293	V022
L. serriola	CGN21389	L. serriola	TKI-303	H01	s294	V064
L. serriola	CGN21391	L. serriola	TKI-304	H01	s295	V064
L. serriola	CGN21407	L. serriola	TKI-305	H04	s296	V011
L. serriola	CGN22035	L. serriola	TKI-306	H10	s297	V027:V028
L. serriola	CGN22037	L. serriola	TKI-307	H05	s298	V055
L. serriola	CGN22037	L. serriola	TKI-307	H10	s298	V030
L. serriola	CGN22039	L. serriola	TKI-308	H04	s299	V008
L. serriola	CGN22043	L. serriola	TKI-309	H05	s300	V054:V055
L. serriola	CGN22051	L. serriola	TKI-310	H05	s301	V054:V055
L. serriola	CGN22053	L. serriola	TKI-311	H05	s302	V054:V055
L. serriola	CGN22055	L. serriola	TKI-312	H05	s303	V054:V055
L. serriola	CGN22058	L. serriola	TKI-313	H05	s304	V054:V055
L. serriola	CGN22689	L. serriola	TKI-314	H05	s305	V052
L. serriola	CGN22691	L. serriola	TKI-315	H05	s306	V060
L. serriola	CGN22692	L. serriola	TKI-316	H05	s307	V060
L. serriola	CGN22693	L. serriola	TKI-317	H07	s308	V171:V172
L. serriola	CGN22695	L. serriola	TKI-318	H05	s309	V057
L. serriola	CGN22736	L. serriola	TKI-319	H10	s310	V032
L. serriola	CGN22738	L. serriola	TKI-320	H15	s311	V046
L. serriola	CGN22740	L. serriola	TKI-321	H10	s312	V030:V031
L. serriola	CGN22746	L. serriola	TKI-322	H10	s313	V029:V030
L. serriola	CGN22750	L. serriola	TKI-323	H05	s314	V054:V055
L. serriola	CGN22758	L. serriola	TKI-324	H02	s315	V004
L. serriola	CGN22758	L. serriola	TKI-324	H05	s315	V053
L. serriola	CGN22759	L. serriola	TKI-325	H01	s316	V022:V023
L. serriola	CGN23091	L. serriola	TKI-326	H05	s317	V062
L. serriola	CGN23855	L. serriola	TKI-327	H01	s318	V022:V023
L. serriola	CGN23856	L. serriola	TKI-328	H01	s319	V022:V023
L. serriola	CGN23860	L. serriola	TKI-329	H01	s320	V064:V067
L. serriola	CGN23869	L. serriola	TKI-330	H01	s321	V022:V023
L. serriola	CGN23871	L. serriola	TKI-331	H01	s322	V022:V023
L. serriola	CGN23872	L. serriola	TKI-332	H01	s323	V022
L. serriola	CGN23874	L. serriola	TKI-333	H01	s324	V025
L. serriola	CGN23877	L. serriola	TKI-334	H01	s325	V044:V045
L. serriola	CGN23884	L. serriola	TKI-335	H01	s326	V064:V067
L. serriola	CGN23893	L. serriola	TKI-336	H04	s327	V019
L. serriola	CGN23895	L. serriola	TKI-337	H01	s328	V022
L. serriola	CGN24779	L. serriola	TKI-338	H01	s329	V064:V067
L. serriola	CGN24780	L. serriola	TKI-339	H01	s330	V022
L. serriola	US96UC23	L. serriola	TKI-340	H01	s331	V065
L. virosa	CGN04678	L. virosa	TKI-402	H11	s390	V154:V155
L. virosa	CGN04682	L. virosa	TKI-403	H11	s391	V144
L. virosa	CGN04682	L. virosa	TKI-403	H21	s391	V159
L. virosa	CGN04683	L. virosa	TKI-404	H06	s392	V125:V138
L. virosa	CGN04950	L. virosa	TKI-405	H06	s393	V112:V114
L. virosa	CGN04955	L. virosa	TKI-406	H06	s394	V098:V121
L. virosa	CGN05077	L. virosa	TKI-407	H11	s395	V153:V156
L. virosa	CGN05145	L. virosa	TKI-408	H06	s396	V120:V122
L. virosa	CGN05148	L. virosa	TKI-409	H06	s397	V123:V126
L. virosa	CGN05268	L. virosa	TKI-410	H11	s398	V145:V146
L. virosa	CGN05270	L. virosa	TKI-411	H11	s399	V147:V149
L. virosa	CGN05333	L. virosa	TKI-413	H06	s401	V124:V126
L. virosa	CGN05869	L. virosa	TKI-415	H11	s403	V151:V152
L. virosa	CGN09315	L. virosa	TKI-416	H11	s404	V157:V158
L. virosa	CGN09316	L. virosa	TKI-417	H11	s405	V156
L. virosa	CGN09316	L. virosa	TKI-417	H21	s405	V160
L. virosa	CGN09364	L. virosa	TKI-418	H34	s406	V188
L. virosa	CGN09364	L. virosa	TKI-418	H35	s406	V190
L. virosa	CGN13302	L. virosa	TKI-420	H06	s408	V119:V127
L. virosa	CGN13337	L. virosa	TKI-422	H06	s410	V101:V102
L. virosa	CGN13353	L. virosa	TKI-423	H06	s411	V105
L. virosa	CGN13353	L. virosa	TKI-423	H30	s411	V136
L. virosa	CGN13355	L. virosa	TKI-424	H06	s412	V097:V103
L. virosa	CGN13356	L. virosa	TKI-425	H06	s413	V104:V108
L. virosa	CGN14290	L. virosa	TKI-427	H06	s415	V099:V107
L. virosa	CGN14291	L. virosa	TKI-428	H06	s416	V100
L. virosa	CGN14291	L. virosa	TKI-428	H29	s416	V135
L. virosa	CGN14310	L. virosa	TKI-429	H06	s417	V109:V110
L. virosa	CGN16275	L. virosa	TKI-433	H06	s421	V133:V134
L. virosa	CGN17399	L. virosa	TKI-435	H06	s423	V129:V132
L. virosa	CGN17400	L. virosa	TKI-436	H06	s424	V106:V108
L. virosa	CGN17402	L. virosa	TKI-437	H06	s425	V117:V133
L. virosa	CGN17437	L. virosa	TKI-438	H06	s426	V120:V137
L. virosa	CGN17439	L. virosa	TKI-439	H06	s427	V125:V128
L. virosa	CGN18677	L. virosa	TKI-441	H06	s429	V140:V141
L. virosa	CGN20093	L. virosa	TKI-444	H11	s432	V148:V150
L. virosa	CGN20680	L. virosa	TKI-445	H06	s433	V142
L. virosa	CGN20680	L. virosa	TKI-445	H20	s433	V143
L. virosa	CGN21398	L. virosa	TKI-446	H06	s434	V116
L. virosa	CGN21398	L. virosa	TKI-446	H20	s434	V139
L. virosa	CGN21399	L. virosa	TKI-447	H06	s435	V133:V134
L. virosa	CGN21400	L. virosa	TKI-448	H06	s436	V130:V131
L. virosa	CGN23887	L. virosa	TKI-450	H06	s438	V111:V113
L. virosa	CGN23889	L. virosa	TKI-451	H06	s439	V115:V118
